# Supplementary material for: Ionophore constructed from non-covalent assembly of a G-quadruplex and liponucleoside transports K+-ion across biological membranes
Source: Nat Commun. 2020 Jan 24;11:469. doi: 10.1038/s41467-019-13834-7 (PMC6981123; doi:10.1038/s41467-019-13834-7)
Supplement: Supplementary file 5 — Source Data [file 41467_2019_13834_MOESM5_ESM.xlsx]

## Sheet: Figure 1c
Figure 1c
	X	Y1	Y2	Y3	Y4	Y5	Y6
	37.02	0	0	2.21426e-17	-2.02246e-16	1.97907e-16	-0.00127
	37.02	0.00307	0.00172	-0.00126	5.2735e-05	-0.00133	-0.0013
	37.06	-0.00185	0.00329	0.000286286	0.000320769	-0.000794665	-0.00129
	37.16	0.00199	0.00472	0.000792714	-0.000679828	-0.00122	-0.00125
	37.21	-0.00186	0.00641	-0.000859238	-0.000131136	-0.000960388	-0.00118
	37.26	-0.000261215	0.00808	0.000991013	0.00014947	-0.00151	-0.00107
	37.3	0.00102	0.00973	0.00337	2.9568e-06	-0.00165	-0.000935681
	37.35	-0.000584324	0.01135	0.00337	2.9568e-06	-0.0011	-0.000766015
	37.39	-0.000485078	0.01314	0.0046	-0.000436933	-0.000161091	-0.000563828
	37.44	-0.000808496	0.01472	0.00326	0.000539653	-0.0014	-0.000329122
	37.49	4.96324e-05	0.01649	0.00551	-0.00128	-0.000983462	7.52503e-05
	37.58	0.000149147	0.01811	0.00652	0.000527284	-4.09988e-05	0.000289093
	37.58	-0.00134	0.01956	0.00489	0.000258808	-0.000852156	0.000535139
	37.67	0.00165	0.02119	0.00593	0.000124619	-0.000435215	0.00108
	37.71	0.00133	0.02264	0.0061	-2.19686e-05	-0.00167	0.00134
	37.76	0.00198	0.024	0.00763	0.000551948	-1.83751e-05	0.00188
	37.76	0.00165	0.02554	0.00928	-0.000156123	-0.000983462	0.00219
	37.86	0.00251	0.02697	0.00814	-9.53666e-06	-0.000292466	0.00267
	37.86	0.00123	0.0284	0.01012	0.000137082	-0.000149751	0.0033
	37.95	-0.000161738	0.02974	0.01091	0.00139	-0.000566556	0.00386
	37.99	4.96324e-05	0.03119	0.00957	0.000966983	-0.000435215	0.00415
	38.03	0.00177	0.0329	0.01051	0.0021	-0.00125	0.00432
	38.12	0.00241	0.03456	0.01318	0.00071075	0.000135574	0.00461
	38.12	0.00316	0.03623	0.01257	-0.000277751	-7.07153e-06	0.00492
	38.17	0.000273235	0.03789	0.01298	0.000430144	-0.000138417	0.00511
	38.22	0.00338	0.03973	0.01371	0.00143	-0.000258371	0.00535
	38.26	0.000484582	0.04178	0.0142	0.000564305	-7.07153e-06	0.00545
	38.35	0.00199	0.04359	0.01411	0.000723064	0.000694683	0.00572
	38.4	0.00434	0.04552	0.01656	0.00142	4.22674e-06	0.00581
	38.45	0.0023	0.04724	0.01625	0.000137082	-0.000149751	0.00602
	38.45	0.00444	0.04905	0.0182	0.00182	0.000398363	0.00614
	38.53	0.0023	0.05077	0.01698	0.000979172	0.000124306	0.00664
	38.58	0.00551	0.05253	0.01841	0.00238	-0.000423808	0.00699
	38.62	0.00518	0.05411	0.02058	0.00224	0.000803896	0.00737
	38.67	0.00293	0.05588	0.01872	0.00166	0.000792787	0.00783
	38.67	0.00775	0.05719	0.01943	0.00194	0.00051863	0.00843
	38.8	0.00475	0.05868	0.0211	0.0018	0.000101754	0.00903
	38.84	0.00486	0.06033	0.02107	0.00321	0.000935404	0.00951
	38.89	0.00529	0.06223	0.0219	0.00292	-0.000720817	0.01002
	38.9	0.00293	0.06397	0.0217	0.00222	0.000792787	0.01056
	38.99	0.00433	0.06556	0.02313	0.00237	-0.000161091	0.011
	39.03	0.00731	0.06718	0.0253	0.00179	-0.000183787	0.0113
	39.07	0.00613	0.06884	0.0255	0.00234	7.91808e-05	0.01171
	39.12	0.00678	0.07076	0.02685	0.00319	-0.000458044	0.01197
	39.16	0.00432	0.07269	0.02643	0.00332	-0.00032661	0.01254
	39.2	0.00549	0.07457	0.02858	0.00401	0.00117	0.01283
	39.25	0.00774	0.0763	0.02921	0.0029	0.000627829	0.01295
	39.29	0.00571	0.07813	0.02921	0.00235	0.000638985	0.01322
	39.29	0.0072	0.08018	0.02901	0.0043	0.000902153	0.01335
	39.42	0.00613	0.08202	0.03147	0.00385	0.00129	0.01345
	39.47	0.00452	0.08379	0.03095	0.00385	0.00046267	0.0137
	39.47	0.00367	0.08541	0.03074	0.00416	0.00103	0.01383
	39.56	0.00752	0.08721	0.03229	0.00372	0.00143	0.01411
	39.61	0.00677	0.08886	0.03321	0.00386	0.00157	0.01423
	39.61	0.00731	0.09056	0.03477	0.00414	0.000473873	0.01455
	39.69	0.00784	0.09227	0.03476	0.0033	0.00157	0.01489
	39.74	0.00742	0.09425	0.0361	0.00359	0.00213	0.01527
	39.82	0.00794	0.09615	0.03703	0.00427	0.00142	0.01564
	39.86	0.00602	0.098	0.03713	0.00541	0.000891058	0.01591
	39.9	0.0087	0.0996	0.03653	0.00513	0.00199	0.01611
	39.95	0.00645	0.10161	0.03899	0.004	0.000879958	0.01665
	39.95	0.00902	0.10381	0.0396	0.00444	0.00103	0.01731
	40.08	0.00956	0.10577	0.04095	0.005	0.000759428	0.01807
	40.08	0.00838	0.10795	0.04135	0.00471	0.00157	0.01861
	40.08	0.00881	0.10998	0.04207	0.00514	0.00145	0.01909
	40.21	0.00805	0.11226	0.04115	0.00484	0.00198	0.01954
	40.25	0.00934	0.11422	0.04342	0.00498	0.00046267	0.01989
	40.26	0.00966	0.11612	0.04466	0.0054	0.00115	0.0203
	40.34	0.00891	0.11804	0.04466	0.00555	0.0013	0.02085
	40.42	0.01063	0.12003	0.04434	0.00472	0.00103	0.0211
	40.42	0.00891	0.12194	0.04578	0.00724	0.00157	0.02162
	40.47	0.01052	0.12374	0.04517	0.00611	0.00185	0.02189
	40.55	0.00987	0.12551	0.04879	0.00582	0.00156	0.02227
	40.6	0.01041	0.12724	0.04888	0.00638	0.00238	0.02267
	40.6	0.00923	0.12932	0.0496	0.00637	0.00155	0.023
	40.69	0.01169	0.13106	0.04981	0.00652	0.00197	0.02354
	40.73	0.0118	0.13293	0.04889	0.00608	0.00181	0.02397
	40.73	0.00891	0.1345	0.05157	0.00679	0.00278	0.02429
	40.86	0.00998	0.13669	0.05218	0.00566	0.00251	0.02481
	40.86	0.00805	0.13854	0.05197	0.0072	0.00291	0.02533
	40.9	0.01094	0.14057	0.05321	0.00751	0.00376	0.02584
	40.98	0.01073	0.14274	0.05568	0.00749	0.00264	0.02605
	41.02	0.01019	0.14475	0.0565	0.00777	0.00264	0.02627
	41.07	0.01008	0.14678	0.05414	0.00776	0.00263	0.02668
	41.07	0.0103	0.1486	0.05599	0.0075	0.00237	0.02699
	41.15	0.01255	0.15073	0.05958	0.00846	0.0014	0.02736
	41.23	0.0119	0.15284	0.05835	0.00705	0.00221	0.02796
	41.28	0.01115	0.15478	0.05958	0.00787	0.00301	0.02824
	41.33	0.01147	0.15687	0.06205	0.00745	0.00206	0.02882
	41.37	0.01147	0.15898	0.05948	0.00802	0.00288	0.02917
	41.41	0.01029	0.16125	0.06267	0.00744	0.00342	0.02957
	41.45	0.0119	0.16334	0.06338	0.00733	0.00276	0.03015
	41.53	0.01147	0.16555	0.06339	0.00802	0.00343	0.03077
	41.53	0.01265	0.16743	0.06472	0.00927	0.00218	0.03158
	41.58	0.01447	0.16952	0.06698	0.00856	0.00341	0.03189
	41.62	0.01458	0.17148	0.06698	0.0097	0.00342	0.03227
	41.7	0.01468	0.17359	0.06472	0.00914	0.00343	0.03274
	41.74	0.01221	0.17529	0.06708	0.00883	0.00477	0.03311
	41.78	0.01404	0.17733	0.06862	0.00868	0.00408	0.03332
	41.87	0.01256	0.17913	0.06985	0.00981	0.00518	0.03357
	41.87	0.01361	0.18079	0.06996	0.0101	0.00464	0.0341
	41.96	0.01513	0.18245	0.07088	0.00952	0.00435	0.03471
	42	0.0147	0.1842	0.07242	0.01105	0.00502	0.03517
	42.04	0.01544	0.18627	0.07314	0.00961	0.00554	0.03582
	42.11	0.01481	0.18837	0.07335	0.01082	0.00453	0.03656
	42.19	0.01289	0.19035	0.07509	0.0104	0.00494	0.03689
	42.19	0.01278	0.19266	0.07426	0.00971	0.00536	0.03764
	42.24	0.01385	0.19497	0.0757	0.00943	0.00536	0.03836
	42.28	0.01471	0.1974	0.07806	0.01126	0.00578	0.03874
	42.37	0.01171	0.19973	0.07898	0.00971	0.00591	0.03956
	42.37	0.01396	0.20205	0.07847	0.01084	0.00482	0.04008
	42.45	0.01375	0.20428	0.08011	0.01127	0.00469	0.0405
	42.49	0.01449	0.20671	0.08135	0.00972	0.00537	0.04069
	42.53	0.01471	0.209	0.08258	0.01154	0.00468	0.04121
	42.62	0.01321	0.2108	0.08299	0.01127	0.00579	0.04164
	42.62	0.01642	0.2129	0.08289	0.01239	0.00524	0.04201
	42.69	0.01609	0.21499	0.08566	0.01112	0.00756	0.04236
	42.73	0.01481	0.21687	0.08535	0.01267	0.00661	0.04284
	42.77	0.01631	0.21859	0.08638	0.01238	0.00605	0.04318
	42.85	0.01471	0.22066	0.08782	0.01238	0.0055	0.04342
	42.9	0.0162	0.22232	0.08832	0.01125	0.00604	0.04393
	42.94	0.01673	0.22423	0.09007	0.01237	0.00631	0.04449
	42.94	0.01802	0.22612	0.08884	0.01279	0.00672	0.04512
	43.06	0.0178	0.22795	0.09007	0.01237	0.00796	0.04575
	43.06	0.01802	0.22989	0.09214	0.01363	0.00645	0.04623
	43.14	0.01823	0.23215	0.09378	0.01236	0.00713	0.04675
	43.19	0.01737	0.23439	0.09481	0.01362	0.00616	0.04689
	43.23	0.01727	0.23675	0.0947	0.01305	0.0067	0.04746
	43.3	0.0162	0.23898	0.09697	0.01473	0.00807	0.04784
	43.3	0.01716	0.24134	0.09831	0.0132	0.00822	0.04838
	43.38	0.0177	0.24355	0.09883	0.01461	0.0074	0.04888
	43.42	0.01695	0.24558	0.09955	0.01403	0.00793	0.0494
	43.51	0.01812	0.24757	0.10026	0.01404	0.00958	0.05006
	43.51	0.0162	0.24982	0.10076	0.01501	0.00862	0.05055
	43.55	0.01588	0.25182	0.10201	0.01347	0.00738	0.05123
	43.59	0.01673	0.25386	0.10313	0.01501	0.00835	0.05178
	43.67	0.01748	0.25601	0.10446	0.01403	0.00738	0.05225
	43.75	0.01769	0.25816	0.10344	0.01529	0.00779	0.05286
	43.75	0.01695	0.2599	0.10602	0.01487	0.00766	0.05382
	43.83	0.01695	0.26217	0.10806	0.01599	0.00766	0.05443
	43.86	0.01812	0.26406	0.10723	0.01668	0.00833	0.05526
	43.9	0.02015	0.26604	0.10981	0.01667	0.00942	0.05595
	43.94	0.01844	0.26812	0.10972	0.0157	0.00847	0.05629
	44.02	0.0194	0.27041	0.11022	0.01598	0.00983	0.05687
	44.02	0.01673	0.27277	0.11238	0.01626	0.01038	0.05719
	44.1	0.01919	0.27503	0.11403	0.01668	0.01052	0.05778
	44.15	0.01791	0.27718	0.11343	0.01823	0.00929	0.05852
	44.19	0.02037	0.27957	0.11415	0.01793	0.01037	0.059
	44.27	0.02101	0.28149	0.11631	0.01806	0.01159	0.05925
	44.31	0.02272	0.28359	0.11775	0.01891	0.01105	0.05955
	44.34	0.01908	0.28566	0.11766	0.01864	0.01051	0.06021
	44.38	0.01962	0.28809	0.12022	0.01876	0.01008	0.06068
	44.46	0.0194	0.29041	0.12033	0.01834	0.00967	0.06142
	44.46	0.01737	0.29257	0.1228	0.01891	0.01105	0.06197
	44.54	0.01876	0.29492	0.12354	0.0185	0.01119	0.0625
	44.58	0.02015	0.29706	0.12361	0.01892	0.01161	0.06304
	44.66	0.02101	0.29912	0.12477	0.02075	0.01257	0.06379
	44.69	0.01919	0.30096	0.126	0.02045	0.01118	0.06425
	44.69	0.01662	0.30285	0.12712	0.01962	0.01147	0.06508
	44.78	0.01844	0.30502	0.12752	0.02104	0.01176	0.06575
	44.86	0.01972	0.30714	0.12857	0.02045	0.01283	0.0664
	44.9	0.02015	0.30937	0.13103	0.01976	0.01298	0.0671
	44.94	0.02112	0.31158	0.13122	0.01948	0.01187	0.06779
	44.97	0.01844	0.31349	0.13113	0.0206	0.01187	0.06844
	45	0.01855	0.3157	0.1335	0.02089	0.01243	0.06934
	45.05	0.02112	0.31793	0.13637	0.02048	0.01313	0.07001
	45.13	0.01898	0.32029	0.13433	0.02048	0.01395	0.07073
	45.2	0.02069	0.32271	0.13588	0.02133	0.01369	0.07171
	45.24	0.02005	0.32515	0.13794	0.02188	0.01395	0.07248
	45.28	0.02208	0.32771	0.14112	0.02356	0.01312	0.07299
	45.32	0.02251	0.33025	0.14103	0.02343	0.01464	0.07363
	45.37	0.02251	0.3323	0.14238	0.02174	0.01437	0.0742
	45.44	0.02047	0.33469	0.14214	0.02328	0.01532	0.07487
	45.48	0.0224	0.33666	0.14389	0.02314	0.01436	0.07556
	45.52	0.02208	0.33888	0.1446	0.02216	0.01449	0.07611
	45.56	0.02165	0.34077	0.1472	0.02469	0.01477	0.07649
	45.58	0.02304	0.34304	0.14689	0.02343	0.01464	0.07702
	45.67	0.02186	0.34498	0.14806	0.02511	0.01409	0.07754
	45.71	0.02079	0.34691	0.14886	0.0237	0.01546	0.07825
	45.75	0.02358	0.34885	0.14979	0.02511	0.01546	0.07858
	45.82	0.02047	0.35053	0.15071	0.02553	0.01641	0.07907
	45.86	0.02325	0.35249	0.15247	0.02413	0.01615	0.07973
	45.9	0.02122	0.35469	0.15389	0.0247	0.0156	0.08056
	45.98	0.02272	0.35676	0.15525	0.02469	0.01587	0.08145
	46.02	0.02347	0.35903	0.15627	0.02595	0.01683	0.08233
	46.06	0.02133	0.36083	0.15679	0.02539	0.01738	0.08322
	46.09	0.02294	0.363	0.15886	0.02551	0.01749	0.08374
	46.16	0.02208	0.36528	0.15899	0.02609	0.01641	0.0842
	46.2	0.02186	0.36776	0.15908	0.02567	0.01573	0.085
	46.24	0.02122	0.36991	0.16288	0.02635	0.01694	0.08578
	46.32	0.02369	0.3722	0.16195	0.02593	0.01818	0.08664
	46.36	0.02433	0.37428	0.16535	0.02634	0.01858	0.08715
	46.39	0.02122	0.37664	0.16627	0.02776	0.01694	0.0878
	46.47	0.02208	0.37863	0.16742	0.02693	0.01751	0.08851
	46.51	0.02047	0.38115	0.17063	0.02762	0.0179	0.08923
	46.52	0.02615	0.38295	0.17112	0.02817	0.01871	0.08986
	46.59	0.02465	0.38493	0.17063	0.02817	0.01899	0.09036
	46.63	0.02208	0.38682	0.17147	0.02846	0.01927	0.09087
	46.7	0.02347	0.38869	0.17332	0.02945	0.01969	0.09159
	46.73	0.02411	0.39092	0.17619	0.03086	0.02107	0.09229
	46.77	0.02443	0.39302	0.17517	0.02916	0.02023	0.09284
	46.85	0.0254	0.3952	0.17694	0.03043	0.02093	0.09358
	46.89	0.02508	0.39709	0.17901	0.03001	0.02051	0.09437
	46.92	0.02486	0.39901	0.17932	0.03	0.02132	0.09525
	47	0.02529	0.40143	0.18263	0.03127	0.0212	0.09599
	47.04	0.02583	0.40367	0.18157	0.03127	0.02202	0.09666
	47.07	0.02283	0.40597	0.18488	0.03169	0.0216	0.0976
	47.12	0.02486	0.4081	0.18378	0.0314	0.02132	0.09851
	47.19	0.02358	0.41028	0.18524	0.03099	0.02311	0.09929
	47.23	0.02529	0.41272	0.18656	0.03296	0.02229	0.09999
	47.26	0.02433	0.41508	0.18819	0.03212	0.02202	0.10082
	47.3	0.02615	0.41728	0.19013	0.03254	0.02326	0.10176
	47.37	0.02797	0.41958	0.19145	0.03296	0.02202	0.10244
	47.41	0.02647	0.4215	0.19075	0.03365	0.0227	0.10301
	47.48	0.02615	0.42347	0.19437	0.0331	0.02381	0.10382
	47.52	0.02668	0.42538	0.1956	0.03366	0.02243	0.10454
	47.56	0.02497	0.42744	0.19583	0.03366	0.0238	0.1051
	47.63	0.0269	0.42967	0.19838	0.03577	0.02476	0.10549
	47.67	0.027	0.43187	0.19883	0.03549	0.02367	0.10602
	47.71	0.02732	0.43416	0.20002	0.03451	0.02463	0.10664
	47.79	0.02829	0.43606	0.20271	0.03591	0.02435	0.10741
	47.82	0.02957	0.43815	0.20302	0.03536	0.02546	0.10807
	47.86	0.027	0.4405	0.20369	0.03577	0.02449	0.10867
	47.92	0.02572	0.4422	0.20462	0.03648	0.02518	0.10947
	47.96	0.02818	0.44418	0.20585	0.03787	0.02572	0.11027
	48	0.02797	0.4463	0.20978	0.03717	0.02613	0.11097
	48.08	0.02486	0.44862	0.20793	0.0359	0.02599	0.11159
	48.11	0.02647	0.45112	0.21155	0.03759	0.02544	0.11228
	48.15	0.02669	0.45342	0.21203	0.03857	0.02612	0.11331
	48.19	0.02744	0.45569	0.2149	0.03787	0.02681	0.11439
	48.26	0.03011	0.45801	0.21467	0.03899	0.02681	0.11508
	48.3	0.02808	0.46034	0.21844	0.03956	0.02764	0.11602
	48.34	0.02754	0.46241	0.21734	0.03928	0.02764	0.11691
	48.41	0.02486	0.4647	0.2192	0.03928	0.02819	0.11776
	48.45	0.02669	0.46693	0.22066	0.0397	0.02777	0.11861
	48.47	0.02926	0.46922	0.22361	0.04026	0.02914	0.11947
	48.55	0.03022	0.47139	0.22423	0.04138	0.02886	0.12029
	48.62	0.02872	0.47329	0.22499	0.03941	0.03024	0.1213
	48.66	0.0269	0.47507	0.22653	0.04124	0.02955	0.12223
	48.7	0.0283	0.47702	0.228	0.0418	0.03037	0.12312
	48.77	0.0268	0.47891	0.22977	0.04109	0.03023	0.12409
	48.8	0.02658	0.48046	0.23218	0.04152	0.02982	0.12501
	48.81	0.02916	0.48215	0.23039	0.04123	0.02926	0.12569
	48.88	0.02937	0.48407	0.23325	0.04349	0.03119	0.12629
	48.96	0.02862	0.48588	0.23325	0.0432	0.03119	0.12724
	48.96	0.03045	0.48812	0.23688	0.04362	0.0316	0.12807
	49.03	0.0298	0.49019	0.23843	0.04292	0.03201	0.12892
	49.09	0.03162	0.49216	0.23967	0.04503	0.03325	0.12957
	49.13	0.03269	0.49443	0.2416	0.04503	0.03215	0.13014
	49.17	0.03301	0.49669	0.24445	0.04377	0.03311	0.13119
	49.24	0.03226	0.49902	0.24445	0.04504	0.03188	0.13199
	49.28	0.03045	0.50126	0.24623	0.04616	0.03462	0.13283
	49.35	0.03162	0.50319	0.24778	0.04503	0.03325	0.13335
	49.39	0.03281	0.50531	0.24878	0.0463	0.03393	0.13421
	49.42	0.03227	0.50699	0.25149	0.04686	0.03421	0.13504
	49.49	0.03056	0.50881	0.25326	0.04573	0.0342	0.13601
	49.53	0.03098	0.511	0.25403	0.04644	0.03517	0.13676
	49.57	0.03066	0.51292	0.25319	0.04743	0.03476	0.13748
	49.63	0.03334	0.51472	0.25675	0.04714	0.03531	0.13834
	49.67	0.03227	0.51626	0.25875	0.04686	0.03558	0.13906
	49.71	0.03217	0.51799	0.25798	0.04883	0.0364	0.13975
	49.78	0.03184	0.51986	0.26255	0.04883	0.03751	0.14061
	49.81	0.03367	0.52189	0.262	0.04742	0.03668	0.14155
	49.88	0.0327	0.52401	0.26239	0.04911	0.03668	0.14218
	49.92	0.03302	0.52638	0.26317	0.05066	0.03737	0.14308
	49.96	0.03389	0.52869	0.26425	0.05151	0.03736	0.1439
	50.03	0.03592	0.53117	0.26719	0.05109	0.03805	0.14471
	50.07	0.03399	0.53344	0.26982	0.05151	0.03709	0.14581
	50.1	0.03324	0.53577	0.26928	0.0508	0.03778	0.14653
	50.17	0.03399	0.53765	0.27183	0.05207	0.03874	0.14741
	50.21	0.03518	0.53933	0.27577	0.05137	0.0386	0.14832
	50.24	0.03399	0.54125	0.27446	0.05235	0.04066	0.14938
	50.31	0.03506	0.54309	0.27663	0.05292	0.03984	0.15038
	50.35	0.03377	0.54488	0.27841	0.05334	0.0408	0.15105
	50.42	0.03389	0.54688	0.28034	0.05376	0.04066	0.15201
	50.45	0.03432	0.54854	0.28081	0.05517	0.03929	0.1528
	50.49	0.03464	0.5501	0.28297	0.05503	0.0408	0.15386
	50.53	0.03571	0.55169	0.28468	0.05503	0.0408	0.15486
	50.63	0.03571	0.55363	0.28692	0.05362	0.04163	0.15575
	50.63	0.03453	0.55548	0.28901	0.05573	0.04231	0.15671
	50.7	0.03464	0.5574	0.28948	0.05503	0.04218	0.15748
	50.74	0.03228	0.55928	0.29305	0.05489	0.04341	0.15862
	50.78	0.03657	0.56163	0.29273	0.05573	0.04259	0.15983
	50.84	0.0326	0.56351	0.29242	0.05672	0.04273	0.16045
	50.91	0.03463	0.56545	0.29389	0.05686	0.04259	0.16132
	50.94	0.03635	0.56744	0.29599	0.05672	0.04383	0.16244
	51.01	0.03647	0.56964	0.29839	0.05658	0.04369	0.16337
	51.02	0.03721	0.57123	0.30063	0.05939	0.04506	0.16454
	51.09	0.03561	0.57293	0.30187	0.05898	0.04465	0.16541
	51.16	0.03861	0.57498	0.30349	0.06109	0.04561	0.16639
	51.16	0.03635	0.57699	0.30652	0.0601	0.0441	0.16744
	51.23	0.03453	0.57865	0.30799	0.06108	0.04616	0.16848
	51.3	0.03817	0.58066	0.30799	0.05953	0.04823	0.16977
	51.33	0.03763	0.58226	0.30876	0.06122	0.04685	0.17076
	51.37	0.0356	0.58385	0.31209	0.06108	0.04671	0.17198
	51.43	0.0385	0.58576	0.31419	0.06066	0.0474	0.17335
	51.47	0.03463	0.58781	0.31573	0.06193	0.04781	0.17438
	51.53	0.03719	0.58974	0.31697	0.06192	0.04809	0.17537
	51.57	0.03773	0.59166	0.31869	0.06291	0.04795	0.1763
	51.64	0.03602	0.59372	0.31945	0.06432	0.04823	0.1774
	51.68	0.03613	0.59571	0.31969	0.06403	0.04932	0.17795
	51.75	0.03537	0.59752	0.32279	0.06318	0.0485	0.1786
	51.78	0.03761	0.59947	0.32543	0.06458	0.05042	0.17942
	51.82	0.0373	0.6014	0.32729	0.06459	0.04987	0.18043
	51.86	0.0372	0.60335	0.32798	0.066	0.05042	0.18083
	51.92	0.03621	0.60494	0.32994	0.06514	0.05014	0.18172
	51.98	0.03728	0.60669	0.33335	0.06626	0.05124	0.18247
	52.02	0.0375	0.6084	0.33325	0.06669	0.05303	0.18344
	52.08	0.03877	0.61002	0.3338	0.06752	0.0522	0.18434
	52.13	0.03931	0.6114	0.33714	0.06696	0.0533	0.18546
	52.19	0.03845	0.61301	0.34048	0.0671	0.05151	0.1866
	52.23	0.04102	0.61421	0.33879	0.06864	0.05412	0.18768
	52.26	0.04124	0.61583	0.34258	0.06894	0.05412	0.18886
	52.3	0.04006	0.61769	0.34282	0.06879	0.05316	0.19017
	52.37	0.03737	0.61934	0.34351	0.06948	0.05412	0.19135
	52.4	0.04048	0.62118	0.34696	0.07061	0.05576	0.19231
	52.48	0.03919	0.62305	0.3495	0.0699	0.05453	0.1933
	52.51	0.03996	0.62499	0.35261	0.07104	0.05508	0.19435
	52.57	0.04081	0.62696	0.35374	0.07202	0.05632	0.19537
	52.6	0.04113	0.6288	0.35597	0.07132	0.0559	0.19665
	52.64	0.04048	0.63052	0.35659	0.07201	0.05631	0.19761
	52.7	0.04177	0.63245	0.35876	0.07272	0.057	0.19858
	52.77	0.03931	0.63434	0.36042	0.07342	0.05686	0.19929
	52.81	0.03824	0.6361	0.36209	0.07399	0.05769	0.20034
	52.84	0.0408	0.63775	0.36401	0.07356	0.05672	0.20113
	52.92	0.04284	0.63928	0.3645	0.07384	0.05947	0.20207
	52.95	0.04272	0.6411	0.36718	0.07622	0.05933	0.20314
	53.02	0.04016	0.64274	0.36687	0.07553	0.05892	0.20424
	53.05	0.04102	0.64415	0.36904	0.07454	0.06015	0.20526
	53.11	0.04284	0.64553	0.37052	0.07609	0.06056	0.20618
	53.14	0.04187	0.64732	0.37369	0.07637	0.06056	0.20731
	53.18	0.04326	0.64898	0.3763	0.07791	0.06097	0.20832
	53.25	0.04401	0.65063	0.37679	0.07833	0.06056	0.20926
	53.32	0.04357	0.65281	0.37803	0.07832	0.06248	0.21001
	53.35	0.04357	0.65471	0.38125	0.07776	0.06248	0.21102
	53.38	0.04336	0.65655	0.38298	0.07958	0.06289	0.21205
	53.45	0.04421	0.65832	0.38553	0.07972	0.0633	0.21298
	53.49	0.04379	0.66004	0.38659	0.07987	0.06344	0.21401
	53.53	0.04272	0.66165	0.38888	0.07959	0.06399	0.21491
	53.59	0.04304	0.66348	0.3872	0.08085	0.06577	0.21595
	53.62	0.04433	0.66502	0.38863	0.081	0.06399	0.21716
	53.69	0.04647	0.66664	0.39322	0.081	0.06536	0.21839
	53.72	0.04379	0.66842	0.39453	0.08296	0.06591	0.21976
	53.78	0.04369	0.67017	0.3954	0.08325	0.06591	0.22094
	53.85	0.04593	0.6718	0.3985	0.08296	0.06645	0.22224
	53.89	0.04443	0.67338	0.3998	0.08295	0.06645	0.22325
	53.92	0.04518	0.67498	0.40067	0.08506	0.06796	0.22437
	53.99	0.04357	0.67664	0.40278	0.0845	0.06906	0.22546
	54.02	0.04411	0.6782	0.40526	0.08591	0.06933	0.22677
	54.09	0.04658	0.67981	0.40477	0.08536	0.06989	0.22766
	54.12	0.0469	0.68144	0.40893	0.08466	0.06975	0.22866
	54.16	0.04573	0.68321	0.41011	0.08494	0.06866	0.2297
	54.2	0.04743	0.68448	0.41073	0.0869	0.06975	0.23079
	54.26	0.0484	0.68607	0.41532	0.08747	0.07113	0.23152
	54.32	0.0483	0.68757	0.41581	0.08804	0.07168	0.23249
	54.39	0.04852	0.68908	0.41631	0.08847	0.07155	0.23364
	54.42	0.04991	0.69068	0.42035	0.09029	0.07196	0.23476
	54.49	0.04969	0.69221	0.41899	0.0893	0.07127	0.23575
	54.52	0.04872	0.69397	0.42314	0.09182	0.074	0.23704
	54.56	0.04991	0.69577	0.42427	0.09114	0.0747	0.23817
	54.62	0.04947	0.69765	0.42669	0.09113	0.07387	0.23921
	54.66	0.04765	0.69947	0.42551	0.09154	0.07455	0.2403
	54.73	0.04947	0.70114	0.43141	0.09337	0.07524	0.24152
	54.76	0.05044	0.7029	0.43209	0.0931	0.07525	0.2428
	54.82	0.05054	0.70459	0.43172	0.09394	0.07524	0.24399
	54.86	0.04819	0.70604	0.4357	0.09491	0.07592	0.24525
	54.92	0.0513	0.70721	0.43773	0.09436	0.07703	0.24652
	54.95	0.05044	0.70857	0.43965	0.09395	0.07827	0.24761
	55.02	0.05161	0.70967	0.44004	0.09506	0.07716	0.24883
	55.05	0.05108	0.71097	0.44239	0.09646	0.07826	0.24998
	55.12	0.05205	0.71211	0.44445	0.09619	0.07854	0.25085
	55.15	0.04949	0.71369	0.44611	0.09748	0.07897	0.25155
	55.21	0.05195	0.71484	0.44715	0.09789	0.07882	0.25238
	55.26	0.05302	0.71637	0.44941	0.09733	0.07965	0.25337
	55.29	0.05324	0.71784	0.45173	0.09888	0.08061	0.25426
	55.35	0.05346	0.71939	0.45303	0.09875	0.0813	0.25508
	55.42	0.05431	0.72115	0.45469	0.10001	0.08061	0.25617
	55.44	0.05528	0.72272	0.45582	0.10086	0.08254	0.25714
	55.51	0.05582	0.72435	0.45811	0.10058	0.08282	0.25829
	55.55	0.05358	0.72609	0.45971	0.10144	0.08145	0.25951
	55.61	0.05378	0.72743	0.46311	0.10169	0.08391	0.26078
	55.64	0.05626	0.72893	0.46353	0.10172	0.0831	0.26217
	55.71	0.05626	0.73047	0.46659	0.10425	0.08447	0.26322
	55.74	0.05689	0.73185	0.46695	0.10339	0.08584	0.26438
	55.81	0.05774	0.73308	0.47068	0.10268	0.08542	0.26567
	55.84	0.05389	0.73441	0.47088	0.10438	0.08708	0.26708
	55.91	0.05871	0.73572	0.47347	0.10438	0.08543	0.26847
	55.94	0.0556	0.73719	0.47518	0.10606	0.0857	0.26955
	56.01	0.05689	0.7386	0.47808	0.10677	0.08776	0.27053
	56.03	0.05818	0.73998	0.47999	0.10663	0.08845	0.27149
	56.09	0.05742	0.74124	0.47917	0.10789	0.08749	0.27259
	56.13	0.05733	0.74275	0.48476	0.10622	0.08942	0.27386
	56.16	0.05626	0.74398	0.48388	0.10819	0.08997	0.27516
	56.23	0.05755	0.7454	0.48564	0.10946	0.08983	0.2763
	56.26	0.05947	0.7467	0.48911	0.11016	0.08969	0.27761
	56.33	0.05969	0.74801	0.48874	0.10974	0.08983	0.27894
	56.39	0.06173	0.74931	0.49189	0.11032	0.09149	0.28032
	56.42	0.06246	0.75064	0.49372	0.11142	0.09175	0.28167
	56.46	0.06054	0.75163	0.49496	0.11044	0.09326	0.28303
	56.52	0.06086	0.75298	0.49624	0.11198	0.09367	0.28442
	56.59	0.06397	0.75434	0.4993	0.11284	0.09368	0.2853
	56.62	0.06344	0.75585	0.50049	0.11284	0.09395	0.28618
	56.68	0.06271	0.75722	0.50265	0.11427	0.09453	0.28719
	56.71	0.06495	0.75849	0.5061	0.11454	0.09369	0.28809
	56.78	0.06441	0.75987	0.50649	0.11651	0.09479	0.28887
	56.81	0.06173	0.76119	0.50902	0.1151	0.09616	0.28944
	56.87	0.06356	0.76253	0.51005	0.11497	0.09603	0.29005
	56.91	0.06473	0.76379	0.51107	0.11664	0.09657	0.2907
	56.98	0.06517	0.76516	0.51514	0.1175	0.09658	0.29147
	57.01	0.06388	0.76639	0.51559	0.11707	0.09836	0.29201
	57.04	0.0641	0.7676	0.51631	0.11807	0.09796	0.29278
	57.1	0.06592	0.76896	0.52061	0.11906	0.0992	0.29367
	57.17	0.06583	0.77024	0.52156	0.11936	0.09976	0.2948
	57.22	0.06775	0.77153	0.52396	0.1209	0.10017	0.29589
	57.26	0.06753	0.7727	0.52551	0.12047	0.10167	0.29698
	57.33	0.067	0.77412	0.52885	0.12272	0.10167	0.29812
	57.36	0.06807	0.77521	0.52916	0.12272	0.10057	0.29915
	57.39	0.06968	0.77655	0.52972	0.12413	0.10195	0.30044
	57.45	0.07043	0.77786	0.53221	0.12371	0.10319	0.30145
	57.52	0.07034	0.77923	0.53403	0.12486	0.10348	0.30256
	57.56	0.07043	0.78047	0.53833	0.12568	0.10401	0.30361
	57.59	0.0698	0.78155	0.53931	0.1257	0.10568	0.30471
	57.65	0.07056	0.78274	0.54069	0.1267	0.10527	0.30576
	57.71	0.07324	0.78391	0.54264	0.1267	0.10582	0.307
	57.75	0.07195	0.78484	0.54433	0.12767	0.10623	0.30825
	57.8	0.07109	0.78585	0.54793	0.12895	0.10692	0.30935
	57.86	0.07078	0.78702	0.54797	0.12966	0.10679	0.31021
	57.9	0.07422	0.78798	0.54912	0.12756	0.10749	0.31133
	57.93	0.07261	0.78907	0.55209	0.13009	0.10941	0.31251
	58	0.07283	0.79029	0.55555	0.13053	0.10653	0.31378
	58.03	0.07453	0.79143	0.55532	0.13079	0.10844	0.31483
	58.09	0.07636	0.79264	0.55669	0.13178	0.10969	0.31601
	58.15	0.07573	0.79422	0.55911	0.13209	0.1119	0.31718
	58.18	0.07542	0.79551	0.56147	0.13364	0.1115	0.31852
	58.23	0.07734	0.79663	0.563	0.13434	0.11053	0.31987
	58.29	0.07927	0.79812	0.5653	0.13391	0.11176	0.3213
	58.32	0.07851	0.79947	0.56468	0.13432	0.11299	0.32281
	58.4	0.07775	0.80076	0.57027	0.13529	0.11394	0.32409
	58.43	0.07958	0.80199	0.57076	0.13573	0.11354	0.32531
	58.5	0.07766	0.8031	0.57302	0.13616	0.11533	0.32674
	58.54	0.07712	0.80423	0.57744	0.13729	0.11506	0.32819
	58.57	0.07734	0.80521	0.576	0.13744	0.11548	0.32973
	58.63	0.07927	0.80628	0.57993	0.13813	0.11588	0.33101
	58.69	0.07971	0.80741	0.58074	0.13787	0.1159	0.33237
	58.73	0.08065	0.80862	0.58334	0.13939	0.11684	0.33368
	58.76	0.08249	0.80955	0.58462	0.14123	0.11671	0.33502
	58.82	0.08034	0.81077	0.58827	0.14123	0.11863	0.33601
	58.88	0.08154	0.81187	0.58854	0.14169	0.12045	0.33722
	58.92	0.08101	0.81298	0.59005	0.14225	0.11825	0.33832
	58.97	0.08262	0.81412	0.59332	0.1431	0.12072	0.33958
	59.04	0.08391	0.81557	0.59428	0.14353	0.12197	0.34096
	59.07	0.08391	0.81657	0.59506	0.14381	0.12142	0.34217
	59.13	0.08682	0.81783	0.59813	0.14594	0.12212	0.34337
	59.16	0.08476	0.81909	0.6001	0.14563	0.12265	0.34466
	59.2	0.08561	0.81982	0.6003	0.14689	0.12305	0.34611
	59.26	0.09022	0.82045	0.60406	0.14843	0.12346	0.3473
	59.32	0.08874	0.82127	0.60534	0.14776	0.12445	0.34838
	59.35	0.08865	0.82203	0.6064	0.14919	0.12557	0.34963
	59.42	0.08811	0.82279	0.60855	0.15004	0.12557	0.35104
	59.45	0.08887	0.82378	0.61051	0.15103	0.12737	0.35248
	59.51	0.08896	0.82501	0.61241	0.14988	0.12624	0.35397
	59.57	0.09004	0.82605	0.61489	0.15214	0.12735	0.35552
	59.6	0.08887	0.82709	0.61637	0.15244	0.12902	0.35673
	59.66	0.08887	0.82816	0.61807	0.15357	0.12847	0.35796
	59.72	0.09125	0.82939	0.61872	0.15373	0.13137	0.35932
	59.76	0.09039	0.83044	0.62376	0.15444	0.13014	0.36081
	59.79	0.09187	0.83177	0.62541	0.15567	0.13107	0.36194
	59.85	0.09201	0.83307	0.62496	0.15557	0.13151	0.36323
	59.89	0.09339	0.83436	0.62707	0.15683	0.13329	0.36466
	59.95	0.09393	0.83559	0.62934	0.15626	0.13302	0.36583
	60.01	0.09523	0.83651	0.63027	0.15698	0.13289	0.36689
	60.04	0.09684	0.83752	0.63286	0.15839	0.13454	0.36835
	60.09	0.0963	0.83835	0.63541	0.15839	0.13344	0.36951
	60.15	0.09447	0.83903	0.63951	0.16049	0.13495	0.37072
	60.2	0.09621	0.84008	0.6392	0.16067	0.13539	0.37172
	60.26	0.0989	0.84091	0.64321	0.16293	0.13539	0.37313
	60.29	0.09912	0.842	0.64368	0.16252	0.13719	0.37463
	60.35	0.09859	0.84283	0.64491	0.16337	0.13802	0.3761
	60.41	0.10158	0.84396	0.64659	0.16434	0.13842	0.3776
	60.44	0.10073	0.84479	0.64684	0.16562	0.13857	0.37898
	60.51	0.1015	0.84555	0.65208	0.16465	0.14037	0.38063
	60.54	0.10141	0.84646	0.65196	0.16553	0.1415	0.3824
	60.6	0.10082	0.84749	0.65289	0.16644	0.14047	0.38407
	60.63	0.10127	0.84857	0.65624	0.16647	0.14105	0.3857
	60.68	0.10333	0.84952	0.65879	0.16876	0.1419	0.38691
	60.74	0.10342	0.85055	0.65997	0.16788	0.14298	0.38831
	60.78	0.10526	0.85137	0.66171	0.16973	0.14285	0.38982
	60.82	0.10378	0.85235	0.66226	0.16879	0.1433	0.39099
	60.88	0.10463	0.85325	0.66391	0.17089	0.14508	0.39224
	60.94	0.10526	0.85409	0.66567	0.17029	0.14588	0.3938
	60.97	0.10571	0.85506	0.66916	0.17089	0.14646	0.39522
	61.03	0.10347	0.85571	0.66846	0.17233	0.14813	0.39638
	61.09	0.10678	0.85665	0.67182	0.17315	0.1459	0.3977
	61.12	0.10871	0.85722	0.6743	0.17299	0.14768	0.39897
	61.19	0.10938	0.85818	0.67803	0.1743	0.14951	0.40022
	61.22	0.10871	0.85888	0.67602	0.1744	0.14934	0.40176
	61.27	0.11108	0.85972	0.6805	0.17625	0.14976	0.40324
	61.33	0.11216	0.86037	0.68179	0.1771	0.15197	0.40485
	61.39	0.11077	0.8611	0.68287	0.17697	0.15212	0.40639
	61.43	0.11269	0.86212	0.68619	0.17851	0.15224	0.40786
	61.46	0.10885	0.86319	0.68646	0.17967	0.15337	0.40964
	61.49	0.11207	0.86413	0.68971	0.17939	0.15227	0.41108
	61.58	0.1136	0.86503	0.69057	0.18026	0.15284	0.41252
	61.61	0.1123	0.86598	0.69256	0.18095	0.15462	0.41399
	61.67	0.1136	0.86677	0.69416	0.18168	0.15615	0.41546
	61.7	0.11352	0.86813	0.69473	0.18312	0.15618	0.41683
	61.77	0.11612	0.86904	0.69872	0.18372	0.15593	0.41835
	61.82	0.11629	0.86973	0.69915	0.18365	0.15698	0.41977
	61.86	0.11683	0.8709	0.70192	0.18506	0.15836	0.42122
	61.92	0.11705	0.87174	0.70203	0.18663	0.15851	0.42256
	61.95	0.11836	0.87254	0.70383	0.18736	0.15866	0.4241
	62.01	0.11805	0.87355	0.70354	0.18723	0.15909	0.42523
	62.07	0.11836	0.87464	0.70841	0.18764	0.15976	0.42707
	62.11	0.12105	0.87546	0.70968	0.18849	0.16169	0.42858
	62.17	0.11974	0.87596	0.71118	0.18946	0.16209	0.43006
	62.2	0.12373	0.87679	0.71321	0.18877	0.1628	0.43164
	62.26	0.12181	0.87766	0.71457	0.18977	0.16323	0.43304
	62.29	0.12611	0.87865	0.71724	0.19034	0.16405	0.43488
	62.35	0.12458	0.87926	0.7189	0.19172	0.16513	0.43669
	62.41	0.12589	0.87994	0.7203	0.19329	0.165	0.43791
	62.44	0.12396	0.8809	0.72211	0.19429	0.16653	0.43939
	62.5	0.12719	0.88167	0.72506	0.19514	0.16846	0.44079
	62.56	0.12826	0.88274	0.72561	0.19571	0.16764	0.44243
	62.59	0.12711	0.88348	0.72794	0.19574	0.16656	0.44393
	62.65	0.12988	0.88396	0.72825	0.19655	0.16929	0.44552
	62.68	0.12688	0.88498	0.73148	0.19812	0.16944	0.4469
	62.75	0.12903	0.88616	0.73349	0.19869	0.17055	0.44856
	62.78	0.12949	0.88682	0.73521	0.19873	0.17113	0.45012
	62.84	0.12895	0.8875	0.73657	0.19929	0.17223	0.45145
	62.9	0.13087	0.88815	0.73734	0.20054	0.17263	0.45315
	62.93	0.13156	0.88881	0.74001	0.20074	0.17226	0.45487
	62.98	0.13317	0.88937	0.741	0.20131	0.17364	0.45638
	63.04	0.13303	0.88999	0.74129	0.20309	0.17484	0.45802
	63.1	0.13756	0.891	0.74478	0.20522	0.17665	0.45975
	63.13	0.13402	0.89183	0.7462	0.20538	0.17542	0.46148
	63.19	0.13694	0.89276	0.74819	0.20441	0.17778	0.46308
	63.22	0.13632	0.89345	0.74998	0.20587	0.17837	0.46436
	63.28	0.13879	0.89432	0.75285	0.20571	0.17821	0.46571
	63.35	0.13794	0.89541	0.75275	0.207	0.17975	0.46741
	63.38	0.1361	0.89621	0.75498	0.2091	0.1807	0.46911
	63.44	0.13863	0.897	0.75495	0.20861	0.18187	0.47086
	63.47	0.14055	0.89728	0.75648	0.21071	0.18144	0.47249
	63.53	0.13948	0.8982	0.75931	0.21128	0.18282	0.47408
	63.58	0.14309	0.89917	0.76234	0.21192	0.18318	0.47546
	63.64	0.14394	0.89982	0.76183	0.21233	0.18441	0.47713
	63.68	0.14125	0.90016	0.76348	0.21092	0.18413	0.47859
	63.71	0.14071	0.90059	0.76674	0.21318	0.18468	0.48028
	63.77	0.14409	0.90105	0.76635	0.21479	0.18597	0.48219
	63.83	0.14586	0.90174	0.76759	0.21499	0.18754	0.48399
	63.86	0.14617	0.90227	0.77009	0.21483	0.18739	0.48572
	63.92	0.14717	0.90291	0.77406	0.21544	0.18742	0.4876
	63.96	0.14971	0.90369	0.77636	0.21721	0.18861	0.48951
	63.99	0.14809	0.90434	0.77625	0.21863	0.18944	0.49153
	64.07	0.14971	0.90525	0.77751	0.21948	0.18861	0.49316
	64.1	0.15209	0.90582	0.77978	0.21992	0.1896	0.49488
	64.15	0.15025	0.90663	0.78118	0.22004	0.19165	0.49681
	64.21	0.15355	0.90784	0.78287	0.22085	0.193	0.49856
	64.28	0.15455	0.90858	0.78319	0.2223	0.19386	0.50026
	64.31	0.15186	0.90927	0.78523	0.22372	0.19496	0.50204
	64.37	0.15363	0.90989	0.78655	0.22364	0.19571	0.50373
	64.4	0.15464	0.91069	0.78974	0.22283	0.19575	0.5053
	64.46	0.1544	0.9113	0.79054	0.22409	0.19697	0.50683
	64.49	0.15502	0.91191	0.79332	0.22602	0.1961	0.50841
	64.55	0.15679	0.91232	0.79369	0.22595	0.1974	0.51008
	64.59	0.15618	0.91283	0.79343	0.22655	0.19827	0.51195
	64.65	0.1571	0.91332	0.79482	0.22748	0.1989	0.51363
	64.7	0.15841	0.91362	0.79732	0.22849	0.19989	0.51543
	64.75	0.16302	0.91402	0.80148	0.22974	0.20111	0.51696
	64.78	0.16218	0.91444	0.80117	0.23019	0.20127	0.51879
	64.84	0.16164	0.91485	0.80325	0.23104	0.20376	0.52041
	64.88	0.15979	0.91521	0.80293	0.2337	0.20305	0.5222
	64.94	0.16433	0.91549	0.807	0.23189	0.20403	0.52379
	65	0.1634	0.91615	0.80738	0.23293	0.20561	0.52548
	65.06	0.16394	0.91688	0.81016	0.23406	0.20506	0.52708
	65.09	0.16688	0.91771	0.81008	0.23566	0.20604	0.52869
	65.15	0.16642	0.91836	0.81224	0.23703	0.20822	0.53052
	65.19	0.16719	0.91892	0.81413	0.23691	0.20893	0.53222
	65.24	0.16881	0.9196	0.81292	0.23662	0.21031	0.53386
	65.3	0.16904	0.92034	0.81417	0.2382	0.21019	0.53574
	65.32	0.16942	0.92123	0.81633	0.23913	0.21054	0.53746
	65.38	0.17096	0.92188	0.81913	0.23974	0.21114	0.53927
	65.44	0.17096	0.92246	0.821	0.24144	0.21252	0.54116
	65.47	0.17143	0.92301	0.82253	0.2412	0.21339	0.5429
	65.54	0.16935	0.92326	0.82285	0.24257	0.21307	0.54464
	65.57	0.17467	0.92374	0.82535	0.24375	0.2156	0.54644
	65.63	0.17706	0.9244	0.82688	0.24391	0.21548	0.54822
	65.68	0.17574	0.9249	0.8269	0.24545	0.21505	0.54997
	65.71	0.17628	0.92533	0.83063	0.24488	0.21643	0.55171
	65.77	0.17928	0.92559	0.83092	0.2467	0.21738	0.55346
	65.81	0.17736	0.92619	0.83184	0.24686	0.21809	0.55537
	65.87	0.17867	0.92692	0.83307	0.24759	0.21935	0.5572
	65.92	0.18066	0.92721	0.83461	0.24823	0.21943	0.55898
	65.98	0.18474	0.92785	0.83554	0.24863	0.21872	0.56073
	66.04	0.18029	0.92862	0.8374	0.25184	0.22239	0.5626
	66.06	0.18228	0.92926	0.83895	0.25163	0.22219	0.5644
	66.13	0.18599	0.93005	0.8399	0.25394	0.22306	0.56619
	66.16	0.18444	0.93061	0.84271	0.25389	0.22578	0.56799
	66.22	0.18666	0.93124	0.84301	0.25356	0.22491	0.5696
	66.25	0.18707	0.93155	0.84457	0.25564	0.2261	0.57151
	66.31	0.18831	0.93216	0.84425	0.25557	0.22603	0.57325
	66.37	0.18754	0.93253	0.84457	0.25654	0.22698	0.57531
	66.42	0.18922	0.93275	0.84859	0.25734	0.22804	0.57738
	66.46	0.19131	0.93317	0.84767	0.25795	0.22836	0.57924
	66.51	0.1903	0.9338	0.85202	0.25762	0.22997	0.58125
	66.57	0.19168	0.9341	0.85295	0.2583	0.23009	0.58317
	66.6	0.19094	0.93427	0.85481	0.26044	0.23161	0.58497
	66.66	0.19317	0.93446	0.85574	0.26152	0.23128	0.58699
	66.69	0.1934	0.93496	0.85668	0.26254	0.23283	0.58906
	66.75	0.19586	0.93507	0.85793	0.26265	0.2346	0.59101
	66.81	0.1964	0.93549	0.85916	0.26577	0.2346	0.59288
	66.87	0.1985	0.93617	0.85947	0.26469	0.23631	0.59478
	66.9	0.20018	0.93686	0.85916	0.26549	0.23571	0.59651
	66.96	0.20035	0.93738	0.86226	0.26797	0.2373	0.59836
	66.99	0.20096	0.93784	0.86384	0.26792	0.23753	0.60006
	67.05	0.20072	0.93815	0.86443	0.26888	0.23903	0.60183
	67.1	0.20186	0.93867	0.86508	0.26996	0.23981	0.60371
	67.16	0.20402	0.9392	0.86473	0.26883	0.24119	0.60559
	67.19	0.20413	0.93974	0.86911	0.27081	0.24117	0.60747
	67.25	0.20353	0.94034	0.86909	0.27001	0.24067	0.60945
	67.31	0.20653	0.94072	0.87066	0.27438	0.24355	0.61115
	67.35	0.20803	0.94116	0.87034	0.27325	0.24412	0.61299
	67.4	0.20636	0.94157	0.87252	0.27433	0.24381	0.61465
	67.46	0.21	0.94189	0.87283	0.27483	0.24426	0.6164
	67.49	0.20838	0.94207	0.87532	0.27624	0.24592	0.61797
	67.55	0.21049	0.94242	0.87719	0.27733	0.24617	0.61977
	67.58	0.21073	0.94274	0.8778	0.27749	0.24799	0.62148
	67.63	0.2142	0.94316	0.87875	0.27965	0.24926	0.62352
	67.69	0.21384	0.94341	0.87935	0.27976	0.25077	0.62533
	67.75	0.21402	0.94379	0.88092	0.28067	0.25079	0.62714
	67.78	0.21642	0.94407	0.88277	0.28299	0.25197	0.62889
	67.84	0.2178	0.9442	0.88403	0.28169	0.25098	0.63095
	67.87	0.2157	0.94458	0.88526	0.28248	0.25397	0.63299
	67.93	0.21996	0.94456	0.88527	0.28407	0.25411	0.63514
	67.99	0.21828	0.94477	0.88681	0.28486	0.25462	0.63716
	68.02	0.22079	0.94521	0.88869	0.28633	0.25717	0.63901
	68.08	0.22074	0.94578	0.88837	0.28736	0.25677	0.64105
	68.14	0.22422	0.94652	0.89055	0.28838	0.25693	0.64308
	68.17	0.22469	0.94682	0.8918	0.28775	0.25661	0.64493
	68.21	0.22355	0.94719	0.89179	0.29007	0.2586	0.64693
	68.28	0.22517	0.94753	0.89429	0.29064	0.26081	0.64853
	68.31	0.22666	0.94811	0.89273	0.29177	0.26192	0.65041
	68.37	0.22774	0.94826	0.89708	0.29318	0.2622	0.65221
	68.43	0.22643	0.94871	0.89709	0.29399	0.26214	0.6543
	68.48	0.22967	0.94902	0.89584	0.29484	0.2638	0.65619
	68.51	0.23146	0.94906	0.89926	0.29579	0.26336	0.65827
	68.55	0.23178	0.94929	0.89895	0.29688	0.26606	0.6601
	68.61	0.23416	0.94956	0.89957	0.29692	0.26612	0.66184
	68.67	0.23389	0.94969	0.90051	0.29804	0.26641	0.66374
	68.72	0.23349	0.94993	0.90175	0.29833	0.26862	0.66563
	68.75	0.23453	0.95018	0.90517	0.30051	0.26822	0.66768
	68.8	0.2385	0.95029	0.90642	0.30131	0.2701	0.66953
	68.87	0.23656	0.95076	0.90642	0.30191	0.27127	0.67124
	68.9	0.23812	0.95142	0.90735	0.30282	0.27077	0.67289
	68.95	0.24039	0.95187	0.90704	0.30411	0.27287	0.67481
	69.01	0.24014	0.95254	0.91016	0.30536	0.27243	0.67663
	69.07	0.23966	0.9529	0.91016	0.30699	0.27514	0.67828
	69.1	0.24594	0.95329	0.91015	0.30648	0.27685	0.68002
	69.17	0.24435	0.95361	0.91015	0.30775	0.27558	0.68177
	69.19	0.24736	0.95391	0.91202	0.30992	0.27801	0.68358
	69.25	0.24607	0.95417	0.91514	0.3113	0.27768	0.68528
	69.31	0.24912	0.95444	0.91514	0.31192	0.27829	0.687
	69.34	0.24804	0.95448	0.91638	0.3122	0.27801	0.68866
	69.39	0.2502	0.95453	0.91451	0.31305	0.2816	0.69049
	69.44	0.25362	0.95484	0.91856	0.31555	0.2821	0.69236
	69.51	0.25367	0.9548	0.91763	0.3169	0.28232	0.69412
	69.54	0.25211	0.95524	0.9195	0.31627	0.28448	0.6963
	69.6	0.25441	0.95529	0.9195	0.31771	0.28504	0.69835
	69.63	0.25588	0.9554	0.92137	0.3191	0.28448	0.70028
	69.71	0.255	0.95566	0.92167	0.31906	0.28636	0.70239
	69.74	0.25642	0.95604	0.92292	0.3208	0.28696	0.70425
	69.78	0.25941	0.95628	0.92199	0.32176	0.28845	0.70618
	69.84	0.2599	0.95655	0.92385	0.32267	0.29045	0.70823
	69.89	0.26176	0.95695	0.9251	0.32398	0.29006	0.71022
	69.95	0.26274	0.95684	0.92666	0.32445	0.28999	0.71207
	69.97	0.26245	0.95713	0.92572	0.32514	0.29201	0.71403
	70.03	0.26563	0.9574	0.92759	0.32724	0.29326	0.71594
	70.07	0.26715	0.9575	0.92852	0.32681	0.29365	0.71772
	70.12	0.26632	0.95784	0.92976	0.32783	0.29493	0.71946
	70.18	0.2672	0.95808	0.93007	0.33014	0.2958	0.72115
	70.24	0.26955	0.95819	0.93287	0.33123	0.29714	0.723
	70.27	0.272	0.95836	0.93132	0.33247	0.29808	0.72474
	70.32	0.27283	0.95817	0.93412	0.33315	0.29874	0.7265
	70.39	0.27461	0.95819	0.93444	0.33459	0.30014	0.72823
	70.42	0.27155	0.95836	0.93474	0.33545	0.29989	0.73007
	70.48	0.27519	0.95819	0.93755	0.33622	0.3009	0.73175
	70.51	0.27764	0.95827	0.93568	0.33718	0.30239	0.73325
	70.58	0.27872	0.95832	0.93973	0.33916	0.30377	0.73498
	70.61	0.28137	0.9583	0.93786	0.34065	0.30384	0.7365
	70.68	0.28146	0.95844	0.93817	0.34277	0.30537	0.73836
	70.71	0.2839	0.95862	0.93942	0.34174	0.30658	0.74039
	70.79	0.28449	0.95857	0.93973	0.34422	0.30679	0.74222
	70.82	0.28382	0.95887	0.94098	0.34415	0.30671	0.74404
	70.88	0.2842	0.95942	0.9416	0.34609	0.30917	0.74597
	70.91	0.28739	0.9599	0.94316	0.3456	0.30951	0.74786
	70.97	0.28664	0.96026	0.94409	0.34818	0.31094	0.74973
	71	0.28772	0.96101	0.94378	0.34959	0.31176	0.75162
	71.06	0.28975	0.96126	0.94441	0.34925	0.31251	0.75322
	71.11	0.29033	0.96134	0.94628	0.35172	0.31328	0.75501
	71.16	0.29253	0.96163	0.94753	0.35335	0.31515	0.75696
	71.19	0.29684	0.96192	0.94722	0.35476	0.31653	0.75885
	71.25	0.29493	0.96228	0.94817	0.35607	0.3167	0.76081
	71.32	0.30069	0.96242	0.94814	0.35574	0.3175	0.76269
	71.35	0.2978	0.96283	0.94972	0.35697	0.31783	0.76451
	71.4	0.29969	0.96281	0.94938	0.35842	0.3204	0.76612
	71.46	0.30377	0.96308	0.95034	0.36057	0.31998	0.76811
	71.49	0.30186	0.96319	0.95188	0.36132	0.32208	0.76993
	71.55	0.30467	0.96364	0.95158	0.36364	0.32299	0.77167
	71.61	0.30629	0.96394	0.95285	0.36505	0.32243	0.77333
	71.64	0.30679	0.96406	0.95219	0.3657	0.32471	0.77463
	71.69	0.30952	0.9644	0.95347	0.36562	0.3252	0.77606
	71.75	0.30787	0.96468	0.95594	0.36711	0.32609	0.77738
	71.8	0.31157	0.96488	0.95439	0.36925	0.32844	0.77879
	71.83	0.31171	0.96468	0.9569	0.37063	0.32982	0.78015
	71.87	0.31347	0.96479	0.95594	0.37218	0.32855	0.78181
	71.95	0.31387	0.96471	0.95722	0.37205	0.32927	0.78335
	71.98	0.31804	0.96489	0.95781	0.3735	0.33093	0.78504
	72.04	0.31764	0.96526	0.95877	0.37516	0.33314	0.78699
	72.1	0.3203	0.9654	0.95877	0.37694	0.33321	0.78879
	72.13	0.32192	0.96523	0.95875	0.37722	0.33542	0.79074
	72.19	0.32299	0.96516	0.95847	0.38033	0.33597	0.79273
	72.22	0.3221	0.9654	0.95999	0.38096	0.33739	0.79453
	72.27	0.3256	0.96554	0.96188	0.38173	0.33848	0.79623
	72.33	0.32337	0.96604	0.96373	0.38357	0.33965	0.79812
	72.38	0.32607	0.96642	0.96309	0.38472	0.34055	0.79951
	72.45	0.32933	0.96692	0.96282	0.38576	0.34151	0.80105
	72.48	0.32788	0.96724	0.96308	0.38789	0.34419	0.80256
	72.53	0.33155	0.96731	0.9653	0.38956	0.34358	0.8041
	72.59	0.3325	0.96753	0.96685	0.38989	0.34532	0.80555
	72.62	0.33536	0.96792	0.96465	0.39202	0.34516	0.80689
	72.68	0.33539	0.9681	0.96564	0.39137	0.34619	0.80839
	72.74	0.33697	0.96823	0.96841	0.394	0.34682	0.80986
	72.77	0.33748	0.96862	0.96751	0.39465	0.34883	0.81129
	72.83	0.34052	0.96872	0.96873	0.39685	0.35099	0.81268
	72.88	0.34078	0.96893	0.96659	0.39788	0.35089	0.81406
	72.91	0.34336	0.96898	0.96966	0.39879	0.35064	0.8157
	72.96	0.34619	0.96902	0.96657	0.40006	0.3533	0.81726
	73.02	0.34701	0.96918	0.96811	0.4027	0.35506	0.81917
	73.06	0.34534	0.96945	0.9697	0.40486	0.35493	0.82081
	73.12	0.34832	0.96977	0.96816	0.4058	0.35641	0.82207
	73.17	0.35207	0.97016	0.97094	0.40617	0.35843	0.82366
	73.2	0.35243	0.97056	0.9713	0.40771	0.35857	0.82524
	73.26	0.35124	0.97086	0.97155	0.40947	0.36026	0.82685
	73.32	0.35674	0.97109	0.9713	0.41025	0.36299	0.82875
	73.35	0.35635	0.97138	0.97061	0.41277	0.36154	0.83037
	73.41	0.35671	0.97192	0.97159	0.41317	0.36445	0.83218
	73.46	0.35992	0.97249	0.97248	0.41524	0.36397	0.83372
	73.51	0.3628	0.97302	0.97376	0.41682	0.36604	0.83508
	73.57	0.35997	0.97334	0.97529	0.41732	0.36658	0.83658
	73.6	0.36338	0.97346	0.97406	0.42004	0.36782	0.83784
	73.67	0.36285	0.97356	0.97249	0.42117	0.36865	0.83934
	73.69	0.36453	0.97369	0.97376	0.42118	0.36979	0.84068
	73.75	0.36552	0.97399	0.97404	0.42495	0.37177	0.8422
	73.81	0.37046	0.97421	0.97532	0.42571	0.37283	0.84358
	73.84	0.37171	0.97455	0.97686	0.42711	0.37361	0.84472
	73.89	0.37205	0.97484	0.97654	0.42778	0.37457	0.84609
	73.95	0.37199	0.97509	0.9772	0.43032	0.3773	0.84718
	73.99	0.37822	0.97537	0.97656	0.43174	0.37759	0.84835
	74.04	0.37902	0.97572	0.97719	0.43363	0.3797	0.85001
	74.09	0.37475	0.97585	0.97904	0.43429	0.37926	0.8514
	74.15	0.37979	0.97601	0.98029	0.43646	0.38107	0.85292
	74.21	0.3839	0.97616	0.97875	0.43797	0.38175	0.85453
	74.24	0.38279	0.97653	0.98092	0.44014	0.38551	0.85556
	74.3	0.38606	0.97698	0.97849	0.44051	0.38368	0.85686
	74.33	0.38682	0.97707	0.98031	0.44231	0.38596	0.85817
	74.39	0.3882	0.97721	0.98253	0.44316	0.38791	0.85926
	74.45	0.38818	0.97742	0.98033	0.44608	0.38827	0.86039
	74.5	0.39113	0.9778	0.98249	0.44627	0.39011	0.86151
	74.53	0.39223	0.97829	0.98004	0.44816	0.39223	0.86284
	74.6	0.39327	0.97862	0.98282	0.4492	0.39157	0.8638
	74.62	0.39817	0.97914	0.98192	0.45174	0.39464	0.86516
	74.67	0.39592	0.97955	0.98408	0.45318	0.39543	0.86602
	74.73	0.39842	0.97999	0.9847	0.45486	0.39711	0.8671
	74.79	0.40135	0.98046	0.98411	0.4561	0.3983	0.86837
	74.84	0.40189	0.98084	0.98595	0.45751	0.3983	0.86946
	74.88	0.40594	0.98112	0.98694	0.45987	0.4006	0.8709
	74.94	0.40645	0.98136	0.98501	0.46149	0.4005	0.87246
	75	0.40812	0.98135	0.98444	0.46278	0.40374	0.87373
	75.02	0.40997	0.98136	0.98659	0.46441	0.40447	0.87519
	75.08	0.41024	0.9812	0.98694	0.46677	0.4065	0.87652
	75.14	0.41459	0.98126	0.98627	0.46731	0.40817	0.87756
	75.18	0.41561	0.98123	0.98754	0.47009	0.40723	0.87906
	75.22	0.41701	0.98107	0.9872	0.47203	0.40973	0.88028
	75.28	0.41944	0.98136	0.98908	0.47297	0.41093	0.88136
	75.31	0.42074	0.98164	0.98785	0.47358	0.41147	0.88247
	75.37	0.4205	0.98205	0.98842	0.47573	0.41526	0.88366
	75.42	0.4243	0.98193	0.9891	0.47881	0.41581	0.88488
	75.46	0.42561	0.98197	0.98843	0.47943	0.41553	0.8861
	75.52	0.42587	0.98235	0.98941	0.4816	0.41682	0.8874
	75.55	0.43021	0.98239	0.98941	0.48252	0.41857	0.88831
	75.63	0.43076	0.98279	0.98812	0.48458	0.42088	0.88935
	75.66	0.43342	0.98312	0.99098	0.48663	0.42143	0.89048
	75.72	0.43207	0.98328	0.99062	0.48701	0.42263	0.89166
	75.75	0.43507	0.98339	0.99033	0.49035	0.42539	0.89289
	75.8	0.4383	0.9836	0.99128	0.49063	0.42677	0.89396
	75.86	0.43909	0.98391	0.99313	0.49455	0.42696	0.89514
	75.92	0.44044	0.98411	0.99095	0.49418	0.42798	0.8965
	75.97	0.4426	0.9844	0.99251	0.49804	0.42982	0.89756
	76	0.44531	0.98485	0.99249	0.49884	0.43175	0.89856
	76.07	0.44558	0.98497	0.99095	0.50074	0.43359	0.89978
	76.1	0.44907	0.98526	0.99189	0.5024	0.43517	0.90075
	76.15	0.44934	0.98565	0.99095	0.50628	0.43646	0.90177
	76.21	0.45258	0.98585	0.99067	0.50617	0.43775	0.9031
	76.24	0.45177	0.98602	0.99286	0.50756	0.43858	0.90434
	76.3	0.45582	0.98617	0.99377	0.50963	0.4395	0.90562
	76.34	0.45582	0.98624	0.99252	0.50945	0.44153	0.90675
	76.41	0.45933	0.98659	0.99408	0.51266	0.44355	0.90769
	76.44	0.45663	0.98674	0.99502	0.51379	0.44411	0.90865
	76.5	0.46364	0.98698	0.99376	0.51674	0.44697	0.90951
	76.55	0.46175	0.98727	0.99408	0.51739	0.44761	0.91052
	76.61	0.46364	0.98738	0.99563	0.52115	0.44936	0.91135
	76.64	0.46742	0.98744	0.99503	0.52155	0.4514	0.91202
	76.68	0.4685	0.98761	0.99629	0.52314	0.45185	0.91293
	76.73	0.47011	0.98785	0.99318	0.52654	0.45351	0.91389
	76.76	0.47066	0.98777	0.99689	0.52807	0.45637	0.91464
	76.85	0.4747	0.98764	0.99533	0.52912	0.45712	0.91531
	76.88	0.47471	0.98758	0.99598	0.53009	0.45832	0.91626
	76.93	0.47876	0.98738	0.99627	0.53114	0.45934	0.91767
	76.99	0.47957	0.98745	0.9969	0.53446	0.46258	0.91866
	77.02	0.48173	0.98747	0.9966	0.53758	0.46396	0.91937
	77.07	0.48416	0.98764	0.99442	0.53891	0.46332	0.92076
	77.13	0.48496	0.98784	0.99724	0.54029	0.46635	0.92174
	77.19	0.48955	0.98826	0.9966	0.54066	0.46699	0.92261
	77.22	0.48928	0.98819	0.99694	0.54426	0.46967	0.9236
	77.28	0.48847	0.98885	0.99722	0.54491	0.47031	0.92476
	77.31	0.49333	0.98902	0.99722	0.54758	0.47373	0.92576
	77.37	0.4944	0.98911	0.99568	0.54831	0.47446	0.92627
	77.43	0.49739	0.98962	0.99661	0.55175	0.47531	0.92741
	77.46	0.49765	0.98966	0.99724	0.55296	0.47816	0.92817
	77.53	0.49981	0.98973	0.99723	0.55552	0.47899	0.92908
	77.57	0.49981	0.98985	0.99878	0.55778	0.48148	0.92995
	77.63	0.50494	0.99001	0.99755	0.55742	0.48278	0.93067
	77.66	0.50684	0.99002	0.99753	0.56159	0.48519	0.93127
	77.71	0.51034	0.98999	0.99941	0.56252	0.4861	0.93243
	77.77	0.51061	0.99023	0.99976	0.56515	0.48951	0.93347
	77.83	0.51358	0.99028	0.99854	0.56706	0.48998	0.9344
	77.84	0.51412	0.99059	0.99827	0.56819	0.49136	0.93515
	77.92	0.51386	0.99074	0.99887	0.56897	0.49266	0.93584
	77.95	0.51737	0.99121	0.99856	0.57087	0.49369	0.93686
	78.01	0.51815	0.99135	0.99757	0.57381	0.49549	0.93747
	78.04	0.52197	0.99183	1.00193	0.57703	0.49831	0.93827
	78.11	0.52518	0.99199	1.00256	0.57791	0.49947	0.93935
	78.15	0.5247	0.99235	0.99948	0.57871	0.50269	0.94038
	78.21	0.52762	0.99241	1.00109	0.58124	0.50299	0.94106
	78.24	0.53089	0.99254	0.99983	0.58348	0.50377	0.94182
	78.32	0.53275	0.9927	1.00164	0.5857	0.5065	0.94275
	78.35	0.53251	0.99273	1.0019	0.58717	0.50764	0.94326
	78.41	0.53519	0.99296	1.00104	0.58987	0.51057	0.94422
	78.44	0.53871	0.99321	1.00139	0.59207	0.51298	0.94491
	78.5	0.54141	0.99356	1.00226	0.59348	0.51354	0.94548
	78.53	0.54329	0.9938	1.00035	0.59668	0.51556	0.94611
	78.59	0.54576	0.99407	1.00142	0.59532	0.51808	0.94709
	78.62	0.54489	0.99445	1.00036	0.5991	0.51876	0.94762
	78.69	0.54956	0.99468	1.0032	0.60113	0.52014	0.94829
	78.73	0.55219	0.99527	1.0039	0.60327	0.52311	0.94893
	78.79	0.55306	0.99551	1.00286	0.60489	0.52437	0.94956
	78.85	0.55409	0.99595	1.00077	0.60717	0.52635	0.95021
	78.9	0.55738	0.9959	1.00513	0.60886	0.52798	0.95074
	78.93	0.5587	0.99636	1.0013	0.61022	0.52932	0.95149
	78.99	0.55957	0.99626	1.00259	0.61269	0.53142	0.95225
	79.06	0.56356	0.99613	1.00144	0.6139	0.53209	0.95292
	79.08	0.56415	0.99585	1.00198	0.61673	0.53427	0.95351
	79.11	0.56765	0.99583	1.00098	0.61879	0.53795	0.95423
	79.17	0.56898	0.99585	1.00137	0.62028	0.53913	0.95473
	79.23	0.56983	0.99608	1.00206	0.62177	0.54028	0.95548
	79.28	0.57439	0.99631	1.00229	0.62369	0.54301	0.95626
	79.33	0.57493	0.99651	1.00383	0.62596	0.54467	0.95694
	79.37	0.5774	0.99674	1.00081	0.62801	0.5461	0.95735
	79.43	0.57953	0.99718	1.00174	0.63014	0.5493	0.95799
	79.49	0.57985	0.99775	1.00259	0.6322	0.55101	0.95865
	79.52	0.58277	0.99846	1.00263	0.63525	0.55346	0.95913
	79.57	0.58684	0.99872	1.00426	0.6366	0.55421	0.95981
	79.63	0.58903	0.99896	1.00104	0.63674	0.55517	0.96045
	79.67	0.58738	0.9988	1.00039	0.64028	0.55671	0.96119
	79.72	0.59221	0.99883	1.00331	0.64042	0.55907	0.96173
	79.78	0.59304	0.99878	1.00271	0.64291	0.56038	0.96245
	79.81	0.59577	0.99881	1.0017	0.64589	0.56356	0.96289
	79.86	0.59822	0.99844	1.00323	0.64809	0.56487	0.96352
	79.92	0.59934	0.99825	1.00199	0.65108	0.56832	0.96393
	79.95	0.60312	0.998	1.00238	0.65165	0.56915	0.96457
	80.01	0.60391	0.99823	1.00333	0.65484	0.57172	0.96521
	80.07	0.60445	0.99847	1.00387	0.65512	0.57421	0.96569
	80.1	0.60579	0.99882	1.00324	0.65831	0.57484	0.96628
	80.18	0.6109	0.99874	1.00304	0.65866	0.57602	0.96687
	80.21	0.61389	0.99859	1.00173	0.66172	0.57844	0.96719
	80.25	0.61044	0.99835	1.00105	0.66435	0.58127	0.96753
	80.31	0.61447	0.9986	1.0043	0.66641	0.58412	0.96825
	80.34	0.61851	0.99878	1.00198	0.66789	0.58419	0.96876
	80.4	0.61984	0.99881	1.00271	0.66853	0.58593	0.96934
	80.47	0.62308	0.99844	1.00359	0.67137	0.58953	0.97
	80.5	0.62337	0.99825	1.00329	0.67329	0.59084	0.97072
	80.54	0.62612	0.998	1.00363	0.67571	0.59347	0.97133
	80.6	0.62961	0.99823	1.00391	0.67663	0.59299	0.97189
	80.65	0.63019	0.99847	0.99988	0.68019	0.59867	0.97261
	80.71	0.63231	0.99882	1.00138	0.68174	0.59853	0.97321
	80.74	0.6361	0.99874	1.00303	0.68429	0.60213	0.97387
	80.8	0.63614	0.99859	1.00233	0.68502	0.60282	0.97454
	80.86	0.63772	0.99835	1.0018	0.68685	0.60518	0.97516
	80.89	0.63855	0.9986	1.00139	0.6882	0.60567	0.97564
	80.95	0.64096	0.99878	1.0021	0.69196	0.61072	0.97607
	81	0.64499	0.99881	1.00298	0.69458	0.61024	0.97636
	81.06	0.64421	0.99844	1.00299	0.69593	0.61239	0.97672
	81.09	0.64878	0.99825	1.00396	0.6977	0.61467	0.9772
	81.14	0.64981	0.998	1.0039	0.70038	0.6173	0.97763
	81.18	0.65551	0.99823	1.00151	0.70117	0.61918	0.97815
	81.24	0.65443	0.99847	0.99988	0.704	0.61945	0.97868
	81.3	0.6558	0.99882	1.00243	0.70451	0.62299	0.97922
	81.33	0.65743	0.99874	1.00436	0.70621	0.6252	0.9798
	81.38	0.65964	0.99859	1.00301	0.70978	0.6284	0.98045
	81.44	0.66254	0.99835	1.00217	0.7111	0.63109	0.98092
	81.48	0.6645	0.9986	1.00279	0.71489	0.63117	0.9817
	81.54	0.66421	0.99878	1.00176	0.71609	0.63401	0.98247
	81.59	0.6677	0.99881	1.00211	0.71643	0.63657	0.98345
	81.62	0.66853	0.99844	1.00276	0.72035	0.63816	0.98387
	81.67	0.6704	0.99825	1.00174	0.72211	0.63961	0.98423
	81.73	0.67448	0.998	1.00057	0.72375	0.6401	0.98442
	81.77	0.67423	0.99823	1.00458	0.7271	0.64309	0.98474
	81.83	0.67934	0.99847	1.00081	0.72461	0.64426	0.98502
	81.88	0.68097	0.99882	1.00184	0.72943	0.64786	0.98524
	81.94	0.68426	0.99874	1.00266	0.73073	0.64912	0.98531
	81.97	0.68343	0.99859	1.0031	0.73278	0.65113	0.98565
	82.03	0.68397	0.99835	1.00108	0.73448	0.65362	0.98566
	82.06	0.68835	0.9986	1.00058	0.73778	0.65654	0.986
	82.13	0.68835	0.99878	1.0005	0.73834	0.65765	0.98641
	82.17	0.69159	0.99881	1.00279	0.73976	0.65904	0.98669
	82.23	0.69322	0.99844	1.00266	0.74147	0.66236	0.98711
	82.26	0.69682	0.99825	1.00125	0.74527	0.66412	0.98781
	82.32	0.69586	0.998	1.00236	0.74698	0.66665	0.98838
	82.36	0.70085	0.99823	1.00155	0.74874	0.66723	0.98912
	82.42	0.69881	0.99847	1.0024	0.7493	0.67114	0.98972
	82.47	0.70409	0.99882	1.0018	0.75385	0.67278	0.99024
	82.53	0.70667	0.99874	0.99994	0.75265	0.67469	0.99049
	82.56	0.70836	0.99859	0.99988	0.75709	0.67734	0.9908
	82.59	0.70716	0.99835	1.00184	0.75681	0.6787	0.99121
	82.65	0.71022	0.9986	0.99962	0.75913	0.681	0.99159
	82.72	0.71605	0.99878	0.99926	0.76084	0.68181	0.99189
	82.76	0.71677	0.99881	0.99958	0.76186	0.68504	0.99201
	82.82	0.71978	0.99844	1.00061	0.76521	0.68581	0.99193
	82.85	0.71852	0.99825	1.00021	0.76676	0.68979	0.99236
	82.91	0.7211	0.998	0.9996	0.76868	0.69003	0.99257
	82.94	0.72207	0.99823	0.99779	0.76954	0.69279	0.99295
	83.01	0.72296	0.99847	1.00086	0.77157	0.69564	0.99339
	83.04	0.72688	0.99882	0.99994	0.7742	0.6979	0.99387
	83.09	0.7288	0.99874	0.99687	0.77699	0.6995	0.99433
	83.15	0.7306	0.99859	0.9987	0.778	0.70079	0.99504
	83.18	0.73019	0.99835	0.99771	0.77949	0.70305	0.99558
	83.24	0.73516	0.9986	0.99936	0.78089	0.70556	0.99606
	83.3	0.7377	0.99878	0.99997	0.78187	0.70733	0.99658
	83.33	0.73895	0.99881	0.99867	0.78401	0.71	0.99687
	83.41	0.73942	0.99844	0.99841	0.78781	0.71205	0.99705
	83.44	0.74341	0.99825	0.99999	0.78835	0.71448	0.99753
	83.47	0.74236	0.998	0.99776	0.7907	0.71571	0.99772
	83.56	0.74497	0.99823	0.99808	0.793	0.71792	0.9979
	83.6	0.75061	0.99847	0.9978	0.79447	0.72131	0.99803
	83.63	0.74915	0.99882	0.99969	0.79661	0.72258	0.99836
	83.69	0.75021	0.99874	0.99654	0.79541	0.72414	0.99861
	83.74	0.75169	0.99859	0.99684	0.79873	0.72464	0.99874
	83.8	0.75647	0.99835	0.99626	0.80133	0.72852	0.99898
	83.83	0.75579	0.9986	0.99815	0.80266	0.73235	0.99907
	83.86	0.75894	0.99878	0.99936	0.80355	0.73402	0.99898
	83.92	0.76143	0.99881	0.99997	0.80754	0.73573	0.99902
	83.98	0.76104	0.99844	0.99867	0.80848	0.73635	0.99927
	84.04	0.76313	0.99825	0.99841	0.80971	0.73784	0.99975
	84.07	0.76598	0.998	0.99999	0.8098	0.74123	0.9999
	84.12	0.7666	0.99823	0.99776	0.81397	0.74335	1.00007
	84.15	0.76946	0.99847	0.99808	0.81497	0.7449	1.00044
	84.22	0.77209	0.99882	0.9978	0.81388	0.74796	1.00048
	84.28	0.77047	0.99874	0.99969	0.81705	0.74888	1.00086
	84.31	0.7724	0.99859	0.99654	0.81952	0.74958	1.00159
	84.37	0.77696	0.99835	0.99684	0.82132	0.75194	1.00179
	84.43	0.77526	0.9986	0.99626	0.82364	0.75418	1.00195
	84.46	0.77642	0.99878	0.99815	0.82473	0.75721	1.00247
	84.51	0.78037	0.99881	0.99936	0.82454	0.7595	1.00326
	84.57	0.78291	0.99844	0.99997	0.82672	0.76137	1.00335
	84.63	0.78408	0.99825	0.99867	0.82946	0.76321	1.00313
	84.66	0.78647	0.998	0.99841	0.8315	0.76409	1.00302
	84.72	0.78926	0.99823	0.99999	0.83084	0.76649	1.00279
	84.78	0.78833	0.99847	0.99776	0.83325	0.76886	1.00242
	84.81	0.78903	0.99882	0.99808	0.83421	0.77005	1.00197
	84.85	0.79274	0.99874	0.9978	0.83657	0.77153	1.00187
	84.91	0.79405	0.99859	0.99969	0.83917	0.77436	1.00133
	84.96	0.79746	0.99835	0.99654	0.84042	0.77583	1.0005
	85.02	0.79792	0.9986	0.99684	0.84164	0.77953	1.00002
	85.05	0.80256	0.99878	0.99626	0.8416	0.77921	0.99989
	85.1	0.80054	0.99881	0.99815	0.84344	0.78296	0.99977
	85.14	0.79977	0.99844	0.99936	0.8468	0.78652	0.99978
	85.2	0.80527	0.99825	0.99997	0.84615	0.7867	0.99987
	85.26	0.80519	0.998	0.99867	0.84851	0.78874	1.00002
	85.32	0.80684	0.99823	0.99841	0.8519	0.78813	1.00013
	85.35	0.81068	0.99847	0.99999	0.8507	0.7917	1.00086
	85.41	0.80923	0.99882	0.99776	0.85422	0.79318	1.00159
	85.44	0.81294	0.99874	0.99808	0.85573	0.79577	1.00179
	85.5	0.81123	0.99859	0.9978	0.85553	0.79642	1.00195
	85.56	0.81844	0.99835	0.99969	0.85905	0.79929	1.00247
	85.59	0.81804	0.9986	0.99654	0.85804	0.80164	1.00326
	85.64	0.81984	0.99878	0.99684	0.861	0.80229	1.00335
	85.7	0.82029	0.99881	0.99626	0.85995	0.80544	1.00313
	85.73	0.82539	0.99844	0.99815	0.86397	0.80632	1.00302
	85.8	0.82774	0.99825	0.99936	0.86437	0.80725	1.00279
	85.83	0.82571	0.998	0.99997	0.86592	0.81099	1.00242
	85.89	0.82837	0.99823	0.99867	0.86714	0.81438	1.00197
	85.92	0.83081	0.99847	0.99841	0.86966	0.81381	1.00187
	85.98	0.82946	0.99882	0.99999	0.8697	0.8166	1.00133
	86.04	0.83306	0.99874	0.99776	0.86986	0.81817	1.0005
	86.07	0.83487	0.99859	0.99808	0.87283	0.81827	1.00002
	86.13	0.83762	0.99835	0.9978	0.87417	0.82071	0.99989
	86.19	0.84128	0.9986	0.99969	0.87462	0.8253	0.99977
	86.21	0.84141	0.99878	0.99654	0.87844	0.82654	0.99978
	86.3	0.84281	0.99881	0.99684	0.87868	0.8265	0.99987
	86.33	0.84313	0.99844	0.99626	0.87921	0.82923	1.00002
	86.37	0.84317	0.99825	0.99815	0.87998	0.83139	1.00013
	86.43	0.84616	0.998	0.99936	0.88145	0.83086	1.00086
	86.49	0.84619	0.99823	0.99997	0.8825	0.83357	1.00159
	86.52	0.84638	0.99847	0.99867	0.88405	0.83701	1.00179
	86.58	0.84855	0.99882	0.99841	0.88405	0.83812	1.00195
	86.61	0.84998	0.99874	0.99999	0.88591	0.83773	1.00247
	86.67	0.85212	0.99859	0.99776	0.88856	0.84141	1.00326
	86.74	0.85409	0.99835	0.99808	0.88843	0.84186	1.00335
	86.77	0.85636	0.9986	0.9978	0.88892	0.84372	1.00313
	86.82	0.85722	0.99878	0.99969	0.89002	0.84395	1.00302
	86.85	0.85983	0.99881	0.99654	0.89351	0.84709	1.00279
	86.91	0.86177	0.99844	0.99684	0.89461	0.84816	1.00242
	86.97	0.86286	0.99825	0.99626	0.89461	0.85094	1.00197
	87.01	0.86492	0.998	0.99815	0.89554	0.85185	1.00187
	87.07	0.86611	0.99823	0.99936	0.89831	0.85483	1.00133
	87.12	0.8699	0.99847	0.99997	0.89888	0.85538	1.0005
	87.15	0.87044	0.99882	0.99867	0.89859	0.85677	1.00002
	87.21	0.86869	0.99874	0.99841	0.90047	0.85943	0.99989
	87.24	0.87195	0.99859	0.99999	0.90189	0.86165	0.99977
	87.3	0.87293	0.99835	0.99776	0.90026	0.86145	0.99978
	87.37	0.87564	0.9986	0.99808	0.90367	0.86367	0.99987
	87.39	0.87564	0.99878	0.9978	0.9051	0.86645	1.00002
	87.45	0.8778	0.99881	0.99969	0.90624	0.8659	1.00013
	87.51	0.87911	0.99844	0.99654	0.90741	0.86871	1.00086
	87.54	0.87889	0.99825	0.99684	0.90766	0.87145	1.00159
	87.6	0.88344	0.998	0.99626	0.90969	0.87121	1.00179
	87.64	0.88571	0.99823	0.99815	0.91104	0.87391	1.00195
	87.7	0.88495	0.99847	0.99654	0.91185	0.87582	1.00247
	87.76	0.88419	0.99882	0.99684	0.9121	0.8769	1.00326
	87.82	0.88593	0.99874	0.99626	0.91192	0.87728	1.00335
	87.85	0.8881	0.99859	0.99815	0.91534	0.87978	1.00313
	87.88	0.88874	0.99835	0.99776	0.91498	0.88027	1.00302
	87.95	0.89243	0.9986	0.99808	0.91705	0.88367	1.00279
	88	0.89492	0.99878	0.9978	0.91673	0.88502	1.00242
	88.06	0.89525	0.99881	0.99969	0.91897	0.88693	1.00197
	88.09	0.89687	0.99844	0.99654	0.91783	0.88777	1.00187
	88.15	0.89936	0.99825	0.99684	0.92206	0.88995	1.00133
	88.18	0.89904	0.998	0.99626	0.92181	0.8886	1.0005
	88.24	0.90023	0.99823	0.99815	0.92231	0.89075	1.00002
	88.28	0.90088	0.99847	0.99936	0.92242	0.89447	0.99989
	88.34	0.90088	0.99882	0.99997	0.92412	0.89336	0.99977
	88.37	0.90641	0.99874	0.99867	0.92491	0.89551	0.99978
	88.43	0.90695	0.99859	0.99841	0.92434	0.8969	0.99987
	88.49	0.90532	0.99835	0.99999	0.92605	0.89912	1.00002
	88.52	0.90446	0.9986	0.99776	0.92779	0.89999	1.00013
	88.58	0.91063	0.99878	0.99808	0.92896	0.9003	1.00086
	88.64	0.91345	0.99881	0.9978	0.93344	0.90301	1.00159
	88.67	0.91334	0.99844	0.99969	0.93465	0.90252	1.00179
	88.73	0.91746	0.99825	0.99654	0.93604	0.9061	1.00195
	88.77	0.91411	0.998	0.99684	0.93679	0.90767	1.00247
	88.83	0.91888	0.99823	0.99626	0.93783	0.90868	1.00326
	88.9	0.91824	0.99847	0.99815	0.93745	0.90998	1.00335
	88.9	0.92192	0.99882	0.99936	0.93837	0.91171	1.00313
	88.99	0.92192	0.99874	0.99997	0.93979	0.91227	1.00302
	89.02	0.92115	0.99859	0.99867	0.94078	0.91378	1.00279
	89.05	0.9257	0.99835	0.99841	0.94223	0.91465	1.00242
	89.11	0.92462	0.9986	0.99999	0.94223	0.91715	1.00197
	89.16	0.92702	0.99878	0.99776	0.9421	0.91675	1.00187
	89.2	0.92942	0.99881	0.99808	0.94311	0.91912	1.00133
	89.26	0.92963	0.99844	0.9978	0.94429	0.91915	1.0005
	89.32	0.92961	0.99825	0.99969	0.94559	0.92181	1.00002
	89.35	0.93176	0.998	0.99654	0.94461	0.92225	0.99989
	89.41	0.9319	0.99823	0.99684	0.94581	0.92342	0.99977
	89.47	0.93451	0.99829	0.99626	0.94884	0.92555	0.99978
	89.5	0.93362	0.99838	0.99815	0.94704	0.92573	0.99987
	89.57	0.93534	0.99851	0.99936	0.94941	0.92833	1.00002
	89.6	0.93138	0.99867	0.99997	0.94992	0.92772	1.00013
	89.66	0.93784	0.99887	0.99867	0.94995	0.92941	1.00086
	89.69	0.93666	0.9991	0.99841	0.95213	0.93098	1.00159
	89.75	0.93864	0.99936	0.99999	0.95309	0.93275	1.00179
	89.81	0.93892	0.99967	0.99776	0.95137	0.93246	1.00195
	89.85	0.94319	1	0.99808	0.95426	0.93417	1.00247
	89.91	0.94178	0.99844	0.9978	0.95429	0.93698	1.00326
	89.94	0.94163	0.99825	0.99969	0.95422	0.93608	1.00335
	90	0.94296	0.998	0.99654	0.95552	0.93651	1.00313
	90.06	0.94452	0.99823	0.99684	0.95556	0.93767	1.00302
	90.09	0.94545	0.99829	0.99626	0.95606	0.93899	1.00279
	90.15	0.94326	0.99838	0.99815	0.95707	0.93913	1.00242
	90.19	0.94633	0.99851	0.99654	0.95802	0.94118	1.00197
	90.25	0.94723	0.99867	0.99684	0.95812	0.94157	1.00187
	90.31	0.94762	0.99887	0.99626	0.95919	0.94371	1.00133
	90.34	0.9513	0.9991	0.99815	0.95811	0.94349	1.0005
	90.37	0.9532	0.99936	0.99776	0.96126	0.94491	1.00002
	90.43	0.9507	0.99967	0.99808	0.95958	0.94521	0.99989
	90.47	0.95055	1	0.9978	0.96093	0.94652	0.99977
	90.53	0.951	0.99844	0.99969	0.96141	0.94866	0.99978
	90.59	0.95571	0.99825	0.99654	0.96408	0.94794	0.99987
	90.62	0.95359	0.998	0.99684	0.96375	0.94872	1.00002
	90.68	0.95726	0.99823	0.99626	0.96438	0.95127	1.00013
	90.75	0.95429	0.99829	0.99815	0.96439	0.95298	1.00086
	90.79	0.95658	0.99838	0.99936	0.96519	0.95181	1.00159
	90.82	0.95784	0.99851	0.99997	0.96537	0.95197	1.00179
	90.87	0.95793	0.99867	0.99867	0.96574	0.95428	1.00195
	90.93	0.96151	0.99887	0.99841	0.96713	0.95453	1.00247
	90.99	0.96134	0.9991	0.99999	0.96724	0.95604	1.00326
	91.02	0.95896	0.99936	0.99776	0.96807	0.95545	1.00335
	91.08	0.96206	0.99967	0.99808	0.96799	0.95675	1.00313
	91.12	0.96151	1	0.9978	0.97027	0.95648	1.00302
	91.19	0.96451	0.99844	0.99969	0.97001	0.95818	1.00279
	91.22	0.96285	0.99825	0.99654	0.96816	0.95887	1.00242
	91.28	0.96423	0.998	0.99684	0.96998	0.96037	1.00197
	91.31	0.96322	0.99823	0.99626	0.97169	0.9601	1.00187
	91.37	0.96552	0.99829	0.99815	0.97058	0.96234	1.00133
	91.43	0.96255	0.99838	0.99936	0.97089	0.96294	1.0005
	91.46	0.96685	0.99851	0.99997	0.97331	0.9639	1.00002
	91.53	0.97044	0.99867	0.99867	0.97186	0.96304	0.99989
	91.56	0.9684	0.99887	0.99841	0.97437	0.96299	0.99977
	91.62	0.96773	0.9991	0.99999	0.97386	0.96583	0.99978
	91.65	0.97003	0.99936	0.99776	0.97693	0.96466	0.99987
	91.71	0.97052	0.99967	0.99808	0.97451	0.96562	1.00002
	91.78	0.96635	1	0.9978	0.97602	0.96712	1.00013
	91.82	0.96652	0.99844	0.99969	0.97648	0.96838	1.00086
	91.85	0.97354	0.99825	0.99654	0.97711	0.97096	1.00159
	91.91	0.97086	0.998	0.99684	0.97705	0.97005	1.00179
	91.97	0.97049	0.99823	0.99626	0.97742	0.97127	1.00195
	92	0.9699	0.99829	0.99815	0.9787	0.97167	1.00247
	92.05	0.97186	0.99838	0.99936	0.97924	0.97192	1.00326
	92.09	0.97504	0.99851	0.99997	0.98058	0.9724	1.00335
	92.16	0.97282	0.99867	0.99867	0.9793	0.97364	1.00313
	92.19	0.97366	0.99887	0.99841	0.98019	0.97425	1.00302
	92.25	0.9722	0.9991	0.99999	0.98235	0.97412	1.00279
	92.31	0.97462	0.99936	0.99776	0.98309	0.97486	1.00242
	92.34	0.97358	0.99967	0.99808	0.98239	0.97585	1.00197
	92.41	0.97904	1	0.9978	0.98204	0.97688	1.00187
	92.45	0.97902	0.99844	0.99969	0.98324	0.97585	1.00133
	92.48	0.97868	0.99825	0.99654	0.98327	0.97922	1.0005
	92.54	0.98176	0.998	0.99684	0.98403	0.97855	1.00002
	92.59	0.98005	0.99823	0.99626	0.9848	0.97876	0.99989
	92.63	0.98127	0.99829	0.99815	0.98332	0.98149	0.99977
	92.69	0.9838	0.99838	0.99654	0.98608	0.97971	0.99978
	92.76	0.97855	0.99851	0.99684	0.98589	0.98038	0.99987
	92.79	0.9861	0.99867	0.99626	0.98603	0.98078	1.00002
	92.82	0.98468	0.99887	0.99815	0.98634	0.98191	1.00013
	92.89	0.98486	0.9991	0.99776	0.98643	0.98147	1.00086
	92.92	0.98564	0.99936	0.99808	0.98582	0.98196	1.00159
	92.98	0.989	0.99967	0.9978	0.98755	0.98312	1.00179
	93.01	0.99147	1	0.99969	0.98787	0.9834	1.00195
	93.08	0.98758	0.99844	0.99654	0.98672	0.98481	1.00247
	93.12	0.98902	0.99825	0.99684	0.9889	0.98525	1.00326
	93.17	0.99172	0.998	0.99626	0.98755	0.98674	1.00335
	93.23	0.99486	0.99823	0.99815	0.9901	0.98446	1.00313
	93.3	0.99565	0.99829	0.99936	0.98978	0.98613	1.00302
	93.33	0.99574	0.99838	0.99997	0.98865	0.98639	1.00279
	93.36	0.99369	0.99851	0.99867	0.98895	0.98755	1.00242
	93.43	0.99295	0.99867	0.99841	0.99056	0.98743	1.00197
	93.46	0.9958	0.99887	0.99999	0.99079	0.9885	1.00187
	93.53	0.99451	0.9991	0.99776	0.99162	0.98903	1.00133
	93.56	0.99553	0.99936	0.99808	0.99175	0.99054	1.0005
	93.62	0.99573	0.99967	0.9978	0.99128	0.99038	1.00002
	93.69	0.99722	1	0.99969	0.99333	0.98931	0.99989
	93.72	0.99533	0.99844	0.99654	0.99429	0.99024	0.99977
	93.76	0.99479	0.99825	0.99684	0.99287	0.99219	0.99978
	93.81	0.99532	0.998	0.99626	0.99408	0.99229	0.99987
	93.87	0.99675	0.99823	0.99815	0.99284	0.99439	1.00002
	93.91	0.99655	0.99829	0.99936	0.99424	0.9927	1.00013
	93.97	0.99586	0.99838	0.99997	0.99494	0.99284	1.00086
	94	0.99906	0.99851	0.99867	0.99393	0.99407	1.00159
	94.08	0.99668	0.99867	0.99841	0.99476	0.9946	1.00179
	94.11	1	0.99887	0.99999	0.99463	0.99421	1.00195
	94.17	1.00028	0.9991	0.99776	0.99559	0.99569	1.00247
	94.2	0.99892	0.99936	0.99808	0.99512	0.99578	1.00326
	94.27	0.99912	0.99967	0.9978	0.99694	0.99507	1.00335
	94.3	0.99824	1	0.99969	0.99696	0.99649	1.00313
	94.35	0.9996	0.99844	0.99654	0.9965	0.99518	1.00302
	94.39	1.00313	0.99825	0.99684	0.99696	0.99676	1.00257
	94.46	1	0.998	0.99626	0.99748	0.99839	1.00244
	94.49	0.99919	0.99823	0.99815	0.99873	0.99931	1.00227
	94.55	1.00116	0.99829	0.99936	0.99984	0.99957	1.00206
	94.59	1.00109	0.99838	0.99997	0.99777	0.99951	1.00181
	94.65	0.9998	0.99851	0.99867	0.99689	0.99865	1.00152
	94.68	0.99803	0.99867	0.99841	0.99836	0.9973	1.0012
	94.76	1.00041	0.99887	0.99999	0.99867	0.99871	1.00084
	94.79	0.99905	0.9991	0.99776	1	1.0003	1.00044
	94.85	0.99775	0.99936	0.99808	0.99969	1	1

## Sheet: Figure 1d
Figure 1d
	X	Y1	Y2	Y3	Y4	Y5
	36.97	-0.01739	0.03583	0.02151	0.09474	0.09304
	36.97	-0.01669	0.03578	0.02147	0.09525	0.09296
	36.97	-0.01599	0.03572	0.02143	0.09576	0.09289
	37.02	-0.01529	0.03566	0.0214	0.09626	0.09283
	37.02	-0.01459	0.03561	0.02136	0.09677	0.09277
	37.06	-0.01388	0.03556	0.02132	0.09728	0.09271
	37.11	-0.01318	0.03551	0.02129	0.09779	0.09265
	37.16	-0.01247	0.03546	0.02125	0.09829	0.0926
	37.21	-0.01176	0.03541	0.02121	0.0988	0.09255
	37.21	-0.01105	0.03537	0.02117	0.09931	0.09251
	37.26	-0.01034	0.03532	0.02113	0.09982	0.09246
	37.3	-0.00963	0.03528	0.02109	0.10033	0.09243
	37.35	-0.00891	0.03524	0.02106	0.10084	0.09239
	37.39	-0.0082	0.0352	0.02102	0.10135	0.09236
	37.44	-0.00748	0.03516	0.02098	0.10186	0.09233
	37.48	-0.00676	0.03512	0.02094	0.10237	0.09231
	37.49	-0.00604	0.03508	0.02089	0.10289	0.09229
	37.58	-0.00532	0.03505	0.02085	0.1034	0.0923
	37.58	-0.0046	0.03502	0.02081	0.10391	0.09233
	37.62	-0.00388	0.03498	0.02077	0.10442	0.09238
	37.67	-0.00315	0.03495	0.02073	0.10494	0.09243
	37.67	-0.00243	0.03492	0.02069	0.10545	0.09248
	37.71	-0.0017	0.0349	0.02064	0.10596	0.09251
	37.71	-0.000969357	0.03487	0.0206	0.10648	0.09252
	37.76	-0.000238846	0.03484	0.02056	0.10699	0.0925
	37.81	0.00049304	0.03482	0.02052	0.10751	0.09231
	37.81	0.00123	0.0348	0.02047	0.10802	0.09229
	37.86	0.00196	0.03478	0.02043	0.10854	0.0923
	37.9	0.0027	0.03476	0.02038	0.10906	0.09233
	37.95	0.00343	0.03474	0.02034	0.10957	0.09238
	37.99	0.00417	0.03472	0.02029	0.11009	0.09243
	38.03	0.00491	0.03471	0.02025	0.11061	0.09248
	38.03	0.00565	0.03469	0.0202	0.11113	0.09251
	38.08	0.0064	0.03468	0.02016	0.11164	0.09252
	38.08	0.00714	0.03467	0.02011	0.11216	0.0925
	38.12	0.00789	0.03466	0.02006	0.11268	0.09231
	38.17	0.00863	0.03465	0.02002	0.1132	0.09229
	38.22	0.00938	0.03464	0.01997	0.11372	0.0923
	38.26	0.01013	0.03464	0.01992	0.11424	0.09233
	38.26	0.01088	0.03464	0.01988	0.11476	0.09238
	38.31	0.01164	0.03463	0.01983	0.11528	0.09243
	38.31	0.01239	0.03463	0.01978	0.1158	0.09248
	38.36	0.01315	0.03463	0.01973	0.11632	0.09251
	38.36	0.0139	0.03463	0.01968	0.11685	0.09252
	38.45	0.01466	0.03464	0.01963	0.11737	0.0925
	38.45	0.01542	0.03464	0.01958	0.11789	0.09231
	38.49	0.01618	0.03465	0.01953	0.11841	0.09229
	38.53	0.01694	0.03465	0.01948	0.11894	0.0923
	38.58	0.01771	0.03466	0.01943	0.11946	0.09233
	38.62	0.01847	0.03467	0.01938	0.11999	0.09238
	38.67	0.01924	0.03468	0.01933	0.12051	0.09243
	38.67	0.02	0.03469	0.01928	0.12103	0.09248
	38.71	0.02077	0.03471	0.01923	0.12156	0.09251
	38.76	0.02154	0.03472	0.01917	0.12209	0.09252
	38.76	0.02232	0.03474	0.01912	0.12261	0.0925
	38.76	0.02309	0.03476	0.01907	0.12314	0.09231
	38.84	0.02386	0.03478	0.01902	0.12366	0.09229
	38.89	0.02464	0.0348	0.01896	0.12419	0.0923
	38.89	0.02542	0.03482	0.01891	0.12472	0.09233
	38.94	0.0262	0.03485	0.01885	0.12525	0.09238
	38.94	0.02698	0.03487	0.0188	0.12578	0.09243
	38.99	0.02776	0.0349	0.01875	0.1263	0.09248
	39.03	0.02854	0.03493	0.01869	0.12683	0.09251
	39.07	0.02932	0.03495	0.01863	0.12736	0.09252
	39.12	0.03011	0.03499	0.01858	0.12789	0.0925
	39.12	0.0309	0.03502	0.01852	0.12842	0.09231
	39.16	0.03168	0.03505	0.01847	0.12895	0.09229
	39.2	0.03247	0.03509	0.01841	0.12948	0.0923
	39.2	0.03326	0.03512	0.01835	0.13002	0.09233
	39.25	0.03406	0.03516	0.0183	0.13055	0.09238
	39.29	0.03485	0.0352	0.01824	0.13108	0.09243
	39.34	0.03565	0.03524	0.01818	0.13161	0.09248
	39.34	0.03644	0.03528	0.01812	0.13214	0.09251
	39.42	0.03724	0.03533	0.01806	0.13268	0.09252
	39.47	0.03804	0.03537	0.01801	0.13321	0.0925
	39.47	0.03884	0.03542	0.01795	0.13375	0.09231
	39.51	0.03964	0.03546	0.01789	0.13428	0.09229
	39.56	0.04045	0.03551	0.01783	0.13481	0.0923
	39.56	0.04125	0.03556	0.01777	0.13535	0.09233
	39.56	0.04206	0.03561	0.01771	0.13589	0.09238
	39.61	0.04286	0.03567	0.01765	0.13642	0.09243
	39.69	0.04367	0.03572	0.01759	0.13696	0.09248
	39.69	0.04448	0.03578	0.01752	0.13749	0.09251
	39.74	0.04529	0.03584	0.01746	0.13803	0.09252
	39.74	0.04611	0.03589	0.0174	0.13857	0.0925
	39.77	0.04692	0.03595	0.01734	0.13911	0.09231
	39.82	0.04774	0.03602	0.01728	0.13964	0.09229
	39.86	0.04855	0.03608	0.01721	0.14018	0.0923
	39.9	0.04937	0.03614	0.01715	0.14072	0.09233
	39.95	0.05019	0.03621	0.01709	0.14126	0.09238
	39.95	0.05101	0.03628	0.01702	0.1418	0.09243
	40	0.05184	0.03634	0.01696	0.14234	0.09248
	40.04	0.05266	0.03641	0.01689	0.14288	0.09251
	40.08	0.05349	0.03649	0.01683	0.14342	0.09252
	40.08	0.05431	0.03656	0.01676	0.14396	0.0925
	40.13	0.05514	0.03663	0.0167	0.1445	0.09231
	40.13	0.05597	0.03671	0.01663	0.14505	0.09229
	40.21	0.0568	0.03679	0.01657	0.14559	0.0923
	40.21	0.05763	0.03686	0.0165	0.14613	0.09233
	40.25	0.05847	0.03694	0.01643	0.14667	0.09238
	40.26	0.0593	0.03702	0.01637	0.14722	0.09243
	40.31	0.06014	0.03711	0.0163	0.14776	0.09248
	40.34	0.06098	0.03719	0.01623	0.1483	0.09251
	40.38	0.06182	0.03728	0.01616	0.14885	0.09252
	40.42	0.06266	0.03736	0.0161	0.14939	0.0925
	40.47	0.0635	0.03745	0.01603	0.14994	0.09231
	40.47	0.06434	0.03754	0.01596	0.15048	0.09229
	40.51	0.06519	0.03763	0.01589	0.15103	0.0923
	40.55	0.06603	0.03772	0.01582	0.15158	0.09233
	40.6	0.06688	0.03782	0.01575	0.15212	0.09238
	40.6	0.06773	0.03791	0.01568	0.15267	0.09243
	40.65	0.06858	0.03801	0.01561	0.15322	0.09248
	40.69	0.06943	0.03811	0.01554	0.15377	0.09251
	40.73	0.07028	0.03821	0.01547	0.15431	0.09252
	40.73	0.07114	0.03831	0.0154	0.15486	0.0925
	40.77	0.07199	0.03841	0.01533	0.15541	0.09231
	40.82	0.07285	0.03851	0.01525	0.15596	0.09229
	40.86	0.07371	0.03862	0.01518	0.15651	0.0923
	40.86	0.07457	0.03872	0.01511	0.15706	0.09233
	40.9	0.07543	0.03883	0.01504	0.15761	0.09238
	40.94	0.07629	0.03894	0.01496	0.15816	0.09243
	40.98	0.07715	0.03905	0.01489	0.15871	0.09248
	41.02	0.07802	0.03916	0.01482	0.15926	0.09251
	41.02	0.07889	0.03927	0.01474	0.15982	0.09252
	41.07	0.07975	0.03939	0.01467	0.16037	0.0925
	41.11	0.08062	0.03951	0.01459	0.16092	0.09231
	41.11	0.08149	0.03962	0.01452	0.16147	0.09229
	41.19	0.08237	0.03974	0.01444	0.16203	0.0923
	41.19	0.08324	0.03986	0.01437	0.16258	0.09233
	41.23	0.08411	0.03998	0.01429	0.16314	0.09238
	41.28	0.08499	0.04011	0.01421	0.16369	0.09243
	41.28	0.08587	0.04023	0.01414	0.16425	0.09248
	41.33	0.08675	0.04036	0.01406	0.1648	0.09251
	41.33	0.08763	0.04048	0.01398	0.16536	0.09252
	41.41	0.08851	0.04061	0.0139	0.16591	0.0925
	41.45	0.08939	0.04074	0.01383	0.16647	0.09242
	41.45	0.09028	0.04087	0.01375	0.16703	0.09235
	41.49	0.09116	0.04101	0.01367	0.16758	0.09231
	41.53	0.09205	0.04114	0.01359	0.16814	0.09231
	41.57	0.09294	0.04128	0.01351	0.1687	0.09232
	41.58	0.09383	0.04141	0.01343	0.16926	0.09235
	41.62	0.09472	0.04155	0.01335	0.16982	0.09238
	41.66	0.09561	0.04169	0.01327	0.17038	0.0924
	41.7	0.09651	0.04183	0.01319	0.17094	0.0924
	41.74	0.0974	0.04197	0.01311	0.17149	0.09237
	41.78	0.0983	0.04212	0.01303	0.17206	0.09231
	41.78	0.0992	0.04226	0.01295	0.17262	0.09226
	41.82	0.1001	0.04241	0.01287	0.17318	0.09225
	41.87	0.101	0.04256	0.01278	0.17374	0.09226
	41.92	0.1019	0.04271	0.0127	0.1743	0.09229
	41.92	0.1028	0.04286	0.01262	0.17486	0.09233
	41.96	0.10371	0.04301	0.01254	0.17542	0.09236
	41.96	0.10462	0.04317	0.01245	0.17599	0.09238
	42.04	0.10552	0.04332	0.01237	0.17655	0.09239
	42.04	0.10643	0.04348	0.01229	0.17711	0.09236
	42.08	0.10734	0.04364	0.0122	0.17768	0.0923
	42.11	0.10825	0.04379	0.01212	0.17824	0.09235
	42.15	0.10917	0.04396	0.01203	0.17881	0.09241
	42.19	0.11008	0.04412	0.01195	0.17937	0.09245
	42.24	0.111	0.04428	0.01186	0.17994	0.09247
	42.28	0.11192	0.04445	0.01178	0.1805	0.09247
	42.28	0.11284	0.04461	0.01169	0.18107	0.09243
	42.32	0.11376	0.04478	0.0116	0.18164	0.09236
	42.37	0.11468	0.04495	0.01152	0.1822	0.09224
	42.37	0.1156	0.04512	0.01143	0.18277	0.09208
	42.41	0.11652	0.04529	0.01134	0.18334	0.09186
	42.45	0.11745	0.04546	0.01125	0.18391	0.09159
	42.49	0.11838	0.04564	0.01117	0.18448	0.09144
	42.53	0.11931	0.04582	0.01108	0.18504	0.09127
	42.58	0.12024	0.04599	0.01099	0.18561	0.09107
	42.58	0.12117	0.04617	0.0109	0.18618	0.09086
	42.62	0.1221	0.04635	0.01081	0.18675	0.09062
	42.66	0.12303	0.04653	0.01072	0.18732	0.09035
	42.69	0.12397	0.04672	0.01063	0.18789	0.09005
	42.73	0.1249	0.0469	0.01054	0.18847	0.08971
	42.73	0.12584	0.04709	0.01045	0.18904	0.08934
	42.77	0.12678	0.04727	0.01036	0.18961	0.08893
	42.81	0.12772	0.04746	0.01027	0.19018	0.08863
	42.85	0.12867	0.04765	0.01018	0.19075	0.08833
	42.85	0.12961	0.04784	0.01009	0.19133	0.08804
	42.9	0.13055	0.04804	0.00999	0.1919	0.08774
	42.94	0.1315	0.04823	0.0099	0.19247	0.08745
	42.98	0.13245	0.04843	0.00981	0.19305	0.08715
	43.02	0.1334	0.04862	0.00972	0.19362	0.08686
	43.02	0.13435	0.04882	0.00962	0.1942	0.08657
	43.06	0.1353	0.04902	0.00953	0.19477	0.08627
	43.1	0.13625	0.04922	0.00943	0.19535	0.08598
	43.14	0.13721	0.04943	0.00934	0.19592	0.08569
	43.19	0.13816	0.04963	0.00925	0.1965	0.0854
	43.23	0.13912	0.04984	0.00915	0.19708	0.08511
	43.23	0.14008	0.05004	0.00906	0.19766	0.08483
	43.26	0.14104	0.05025	0.00896	0.19823	0.08454
	43.3	0.142	0.05046	0.00886	0.19881	0.08425
	43.34	0.14296	0.05067	0.00877	0.19939	0.08397
	43.38	0.14393	0.05088	0.00867	0.19997	0.08368
	43.42	0.14489	0.0511	0.00857	0.20055	0.0834
	43.42	0.14586	0.05131	0.00848	0.20113	0.08311
	43.46	0.14683	0.05153	0.00838	0.20171	0.08283
	43.51	0.1478	0.05175	0.00828	0.20229	0.08255
	43.55	0.14877	0.05197	0.00818	0.20287	0.08227
	43.55	0.14974	0.05219	0.00809	0.20345	0.08199
	43.59	0.15072	0.05241	0.00799	0.20403	0.08171
	43.63	0.15169	0.05263	0.00789	0.20461	0.08143
	43.67	0.15267	0.05286	0.00779	0.20519	0.08115
	43.67	0.15364	0.05309	0.00769	0.20577	0.08087
	43.75	0.15462	0.05331	0.00759	0.20636	0.08059
	43.75	0.1556	0.05354	0.00749	0.20694	0.08032
	43.79	0.15659	0.05377	0.00739	0.20752	0.08004
	43.83	0.15757	0.054	0.00729	0.20811	0.07977
	43.86	0.15856	0.05424	0.00719	0.20869	0.07949
	43.9	0.15954	0.05447	0.00709	0.20928	0.07922
	43.9	0.16053	0.05471	0.00698	0.20986	0.07894
	43.94	0.16152	0.05495	0.00688	0.21045	0.07867
	43.98	0.16251	0.05519	0.00678	0.21103	0.0784
	44.02	0.1635	0.05543	0.00668	0.21162	0.07813
	44.06	0.16449	0.05567	0.00657	0.21221	0.07786
	44.1	0.16549	0.05591	0.00647	0.21279	0.07759
	44.1	0.16648	0.05616	0.00637	0.21338	0.07732
	44.11	0.16748	0.0564	0.00626	0.21397	0.07706
	44.23	0.16848	0.05665	0.00616	0.21456	0.07679
	44.23	0.16948	0.0569	0.00605	0.21514	0.07652
	44.27	0.17048	0.05715	0.00595	0.21573	0.07626
	44.31	0.17148	0.0574	0.00584	0.21632	0.07599
	44.31	0.17249	0.05765	0.00574	0.21691	0.07573
	44.34	0.17349	0.05791	0.00563	0.2175	0.07547
	44.38	0.1745	0.05816	0.00552	0.21809	0.0752
	44.42	0.17551	0.05842	0.00542	0.21868	0.07494
	44.46	0.17652	0.05868	0.00531	0.21927	0.07468
	44.5	0.17753	0.05894	0.0052	0.21987	0.07442
	44.54	0.17854	0.0592	0.0051	0.22046	0.07416
	44.54	0.17955	0.05946	0.00499	0.22105	0.0739
	44.58	0.18057	0.05973	0.00488	0.22164	0.07364
	44.62	0.18159	0.05999	0.00477	0.22224	0.07339
	44.66	0.1826	0.06026	0.00466	0.22283	0.07313
	44.66	0.18362	0.06053	0.00455	0.22342	0.07287
	44.69	0.18464	0.0608	0.00445	0.22402	0.07262
	44.78	0.18566	0.06107	0.00434	0.22461	0.07236
	44.78	0.18669	0.06134	0.00423	0.22521	0.07211
	44.82	0.18771	0.06161	0.00412	0.2258	0.07186
	44.82	0.18874	0.06189	0.004	0.2264	0.0716
	44.86	0.18977	0.06217	0.00389	0.22699	0.07135
	44.9	0.19079	0.06244	0.00378	0.22759	0.0711
	44.94	0.19182	0.06272	0.00367	0.22819	0.07085
	44.97	0.19286	0.063	0.00356	0.22878	0.0706
	45	0.19389	0.06329	0.00345	0.22938	0.07035
	45.05	0.19492	0.06357	0.00333	0.22998	0.07011
	45.09	0.19596	0.06386	0.00322	0.23058	0.06986
	45.09	0.197	0.06411	0.00311	0.23117	0.06961
	45.13	0.19803	0.06436	0.00299	0.23177	0.06937
	45.16	0.19907	0.06461	0.00288	0.23237	0.06912
	45.2	0.20012	0.06486	0.00277	0.23297	0.06888
	45.24	0.20116	0.06512	0.00265	0.23357	0.06863
	45.24	0.2022	0.06538	0.00238	0.23417	0.06839
	45.32	0.20325	0.06563	0.00206	0.23477	0.06815
	45.32	0.20429	0.06589	0.00179	0.23537	0.06791
	45.37	0.20534	0.06615	0.00152	0.23598	0.06767
	45.4	0.20639	0.06641	0.00124	0.23658	0.06743
	45.4	0.20744	0.06668	0.00104	0.23718	0.06719
	45.48	0.20849	0.06694	0.000752349	0.23778	0.06695
	45.48	0.20955	0.0672	0.000388404	0.23839	0.06671
	45.56	0.2106	0.06747	6.81995e-05	0.23899	0.06647
	45.56	0.21166	0.06774	-0.000208509	0.23959	0.06624
	45.58	0.21272	0.06801	-0.000442872	0.2402	0.066
	45.63	0.21378	0.06828	-0.000722972	0.2408	0.06577
	45.63	0.21484	0.06855	-0.000963049	0.24141	0.06553
	45.71	0.2159	0.06882	-0.00129	0.24201	0.0653
	45.71	0.21696	0.06909	-0.00158	0.24262	0.06507
	45.75	0.21803	0.06937	-0.00191	0.24322	0.06484
	45.78	0.21909	0.06964	-0.00219	0.24383	0.0646
	45.82	0.22016	0.06992	-0.00247	0.24444	0.06437
	45.86	0.22123	0.0702	-0.00267	0.24505	0.06414
	45.86	0.2223	0.07048	-0.00291	0.24565	0.06392
	45.94	0.22337	0.07076	-0.0032	0.24626	0.06369
	45.94	0.22444	0.07105	-0.00348	0.24687	0.06346
	46.02	0.22552	0.07133	-0.00376	0.24748	0.06323
	46.02	0.22659	0.07162	-0.00404	0.24809	0.06301
	46.06	0.22767	0.07191	-0.00441	0.24858	0.06278
	46.09	0.22875	0.07219	-0.00461	0.24906	0.06256
	46.09	0.22983	0.07248	-0.00482	0.24955	0.06233
	46.16	0.23091	0.07278	-0.00509	0.25004	0.06211
	46.2	0.23199	0.07307	-0.00534	0.25054	0.06189
	46.2	0.23307	0.07336	-0.00562	0.25103	0.06167
	46.24	0.23416	0.07366	-0.00583	0.25152	0.06145
	46.28	0.23525	0.07396	-0.00602	0.25201	0.06123
	46.32	0.23633	0.07426	-0.0063	0.2525	0.06101
	46.36	0.23742	0.07456	-0.00654	0.253	0.06079
	46.36	0.23851	0.07486	-0.00678	0.25349	0.06057
	46.43	0.23961	0.07516	-0.00698	0.25398	0.06035
	46.47	0.2407	0.07547	-0.00721	0.25448	0.06014
	46.47	0.24179	0.07577	-0.00748	0.25498	0.05992
	46.51	0.24289	0.07608	-0.00777	0.25547	0.0597
	46.52	0.24399	0.07639	-0.008	0.25597	0.05949
	46.59	0.24509	0.0767	-0.00815	0.25647	0.05928
	46.63	0.24619	0.07702	-0.00837	0.25697	0.05906
	46.63	0.24729	0.07733	-0.0086	0.25747	0.05885
	46.66	0.24839	0.07765	-0.00888	0.25797	0.05864
	46.7	0.2495	0.07796	-0.0091	0.25847	0.05843
	46.73	0.2506	0.07828	-0.00928	0.25897	0.05822
	46.77	0.25171	0.0786	-0.00946	0.25947	0.05801
	46.81	0.25282	0.07893	-0.00969	0.25998	0.0578
	46.85	0.25393	0.07925	-0.00995	0.26048	0.05759
	46.88	0.25504	0.07958	-0.01016	0.26099	0.05739
	46.92	0.25615	0.0799	-0.01041	0.2615	0.05718
	46.92	0.25726	0.08023	-0.01068	0.262	0.05698
	46.96	0.25838	0.08056	-0.01085	0.26251	0.05677
	47	0.2595	0.0809	-0.01105	0.26302	0.05657
	47.04	0.26061	0.08123	-0.01138	0.26353	0.05636
	47.07	0.26173	0.08157	-0.01168	0.26405	0.05616
	47.12	0.26286	0.0819	-0.01188	0.26456	0.05596
	47.12	0.26398	0.08224	-0.01212	0.26507	0.05576
	47.15	0.2651	0.08258	-0.0124	0.26559	0.05556
	47.19	0.26623	0.08293	-0.0126	0.26611	0.05536
	47.23	0.26735	0.08327	-0.01288	0.26662	0.05516
	47.26	0.26848	0.08362	-0.01311	0.26714	0.05496
	47.3	0.26961	0.08397	-0.01335	0.26766	0.05476
	47.33	0.27074	0.08432	-0.01359	0.26818	0.05457
	47.37	0.27187	0.08467	-0.01377	0.2687	0.05437
	47.37	0.27301	0.08502	-0.01399	0.26922	0.05417
	47.45	0.27414	0.08538	-0.01426	0.26975	0.05398
	47.45	0.27528	0.08574	-0.0144	0.27027	0.05379
	47.52	0.27641	0.08609	-0.01466	0.2708	0.05359
	47.52	0.27755	0.08646	-0.01484	0.27133	0.0534
	47.56	0.27869	0.08682	-0.01505	0.27185	0.05321
	47.59	0.27983	0.08718	-0.01521	0.27238	0.05302
	47.63	0.28098	0.08755	-0.01542	0.27292	0.05283
	47.67	0.28212	0.08792	-0.01563	0.27345	0.05264
	47.67	0.28327	0.08829	-0.01586	0.27398	0.05245
	47.71	0.28441	0.08866	-0.0161	0.27452	0.05226
	47.75	0.28556	0.08904	-0.01617	0.27506	0.05207
	47.79	0.28671	0.08942	-0.01645	0.27559	0.05189
	47.82	0.28786	0.08979	-0.01671	0.27613	0.0517
	47.86	0.28902	0.09018	-0.01685	0.27668	0.05152
	47.89	0.29017	0.09056	-0.01708	0.27722	0.05133
	47.92	0.29132	0.09094	-0.01726	0.27776	0.05115
	47.96	0.29248	0.09133	-0.01752	0.27831	0.05097
	48	0.29364	0.09172	-0.01764	0.27886	0.05078
	48	0.2948	0.09211	-0.01781	0.27941	0.0506
	48.04	0.29596	0.09251	-0.01794	0.27996	0.05042
	48.08	0.29712	0.0929	-0.01818	0.28051	0.05024
	48.11	0.29828	0.0933	-0.01831	0.28106	0.05006
	48.15	0.29945	0.0937	-0.0185	0.28162	0.04988
	48.19	0.30062	0.0941	-0.0187	0.28218	0.04971
	48.22	0.30178	0.09451	-0.01885	0.28274	0.04953
	48.22	0.30295	0.09491	-0.01895	0.2833	0.04935
	48.26	0.30412	0.09532	-0.01909	0.28386	0.04918
	48.3	0.30529	0.09573	-0.01923	0.28443	0.049
	48.37	0.30647	0.09615	-0.01937	0.28499	0.04883
	48.41	0.30764	0.09656	-0.01958	0.28556	0.04865
	48.41	0.30882	0.09698	-0.01971	0.28613	0.04848
	48.44	0.31	0.0974	-0.01992	0.28671	0.04831
	48.47	0.31117	0.09782	-0.02007	0.28728	0.04814
	48.51	0.31235	0.09825	-0.02027	0.28786	0.04797
	48.55	0.31354	0.09868	-0.02042	0.28843	0.0478
	48.59	0.31472	0.09911	-0.02057	0.28901	0.04763
	48.59	0.3159	0.09954	-0.02072	0.28959	0.04746
	48.62	0.31709	0.09997	-0.02082	0.29018	0.04729
	48.66	0.31827	0.10041	-0.021	0.29076	0.04713
	48.7	0.31958	0.10085	-0.02113	0.29135	0.04696
	48.73	0.32088	0.10129	-0.02131	0.29194	0.04679
	48.77	0.32219	0.10173	-0.02143	0.29253	0.04663
	48.8	0.32349	0.10218	-0.02154	0.29312	0.04647
	48.81	0.3248	0.10263	-0.02166	0.29372	0.0463
	48.85	0.32611	0.10308	-0.02176	0.29432	0.04614
	48.92	0.32743	0.10354	-0.02191	0.29492	0.04598
	48.96	0.32874	0.10399	-0.02205	0.29552	0.04582
	48.96	0.33005	0.10445	-0.02219	0.29612	0.04566
	48.99	0.33137	0.10491	-0.02232	0.29673	0.0455
	49.03	0.33269	0.10538	-0.02249	0.29734	0.04534
	49.05	0.33401	0.10584	-0.02253	0.29795	0.04518
	49.09	0.33533	0.10631	-0.02265	0.29856	0.04502
	49.13	0.33665	0.10678	-0.02272	0.29917	0.04487
	49.17	0.33798	0.10726	-0.02283	0.29979	0.04471
	49.21	0.33931	0.10773	-0.02297	0.30041	0.04456
	49.21	0.34063	0.10821	-0.02312	0.30103	0.0444
	49.28	0.34196	0.10869	-0.02334	0.30166	0.04425
	49.31	0.34329	0.10918	-0.02339	0.30228	0.04409
	49.31	0.34462	0.10967	-0.02348	0.30291	0.04394
	49.35	0.34596	0.11016	-0.02356	0.30354	0.04379
	49.39	0.34729	0.11065	-0.02363	0.30418	0.04364
	49.42	0.34863	0.11114	-0.02374	0.30481	0.04349
	49.46	0.34997	0.11164	-0.02389	0.30545	0.04334
	49.49	0.35131	0.11214	-0.02404	0.30609	0.04319
	49.53	0.35265	0.11265	-0.02414	0.30674	0.04304
	49.56	0.35399	0.11315	-0.02415	0.30738	0.0429
	49.6	0.35533	0.11366	-0.02419	0.30803	0.04275
	49.63	0.35668	0.11417	-0.02432	0.30868	0.04261
	49.67	0.35802	0.11469	-0.02435	0.30934	0.04246
	49.71	0.35937	0.1152	-0.02434	0.30999	0.04232
	49.71	0.36072	0.11572	-0.02444	0.31065	0.04217
	49.74	0.36207	0.11625	-0.0245	0.31131	0.04203
	49.78	0.36342	0.11677	-0.02459	0.31197	0.04189
	49.81	0.36477	0.1173	-0.0246	0.31264	0.04175
	49.85	0.36613	0.11783	-0.02472	0.31331	0.04161
	49.88	0.36748	0.11837	-0.02476	0.31398	0.04147
	49.92	0.36884	0.1189	-0.02488	0.31465	0.04133
	49.93	0.3702	0.11944	-0.02495	0.31533	0.04119
	50	0.37156	0.11999	-0.02501	0.31601	0.04105
	50	0.37292	0.12053	-0.0251	0.31669	0.04091
	50.07	0.37428	0.12108	-0.02524	0.31737	0.04078
	50.07	0.37564	0.12163	-0.02528	0.31806	0.04064
	50.1	0.377	0.12219	-0.02533	0.31875	0.04051
	50.14	0.37837	0.12275	-0.02544	0.31944	0.04037
	50.17	0.37973	0.12331	-0.02556	0.32013	0.04024
	50.21	0.3811	0.12387	-0.02567	0.32083	0.04011
	50.24	0.38247	0.12444	-0.02564	0.32153	0.03998
	50.27	0.38384	0.12501	-0.02566	0.32223	0.03985
	50.31	0.38521	0.12558	-0.02567	0.32294	0.03972
	50.35	0.38658	0.12616	-0.02563	0.32364	0.03959
	50.38	0.38795	0.12674	-0.02567	0.32435	0.03946
	50.42	0.38933	0.12732	-0.02567	0.32507	0.03933
	50.42	0.3907	0.12791	-0.02574	0.32578	0.0392
	50.49	0.39208	0.1285	-0.02572	0.3265	0.03908
	50.49	0.39346	0.12909	-0.0257	0.32722	0.03895
	50.56	0.39483	0.12969	-0.0258	0.32795	0.03882
	50.56	0.39621	0.13028	-0.02585	0.32867	0.0387
	50.59	0.39759	0.13089	-0.02581	0.3294	0.03858
	50.63	0.39897	0.13149	-0.02585	0.33014	0.03845
	50.67	0.40036	0.1321	-0.02584	0.33087	0.03833
	50.7	0.40174	0.13271	-0.02577	0.33161	0.03821
	50.74	0.40312	0.13333	-0.02579	0.33235	0.03809
	50.78	0.40451	0.13395	-0.02581	0.33309	0.03797
	50.8	0.40589	0.13457	-0.02569	0.33384	0.03785
	50.84	0.40728	0.13519	-0.02564	0.33459	0.03773
	50.87	0.40867	0.13582	-0.02555	0.33534	0.03761
	50.91	0.41006	0.13645	-0.0255	0.3361	0.0375
	50.94	0.41145	0.13709	-0.02543	0.33685	0.03738
	50.98	0.41284	0.13773	-0.02537	0.33761	0.03726
	51.01	0.41423	0.13837	-0.02529	0.33838	0.03715
	51.01	0.41562	0.13901	-0.02525	0.33914	0.03703
	51.09	0.41701	0.13966	-0.02521	0.33991	0.03692
	51.09	0.41841	0.14031	-0.02511	0.34069	0.03681
	51.12	0.4198	0.14097	-0.0251	0.34146	0.0367
	51.16	0.4212	0.14163	-0.025	0.34224	0.03658
	51.19	0.42259	0.14229	-0.02497	0.34302	0.03647
	51.23	0.42399	0.14296	-0.02489	0.3438	0.03636
	51.26	0.42539	0.14363	-0.0249	0.34459	0.03625
	51.3	0.42678	0.1443	-0.02476	0.34538	0.03615
	51.33	0.42818	0.14498	-0.02471	0.34617	0.03604
	51.37	0.42958	0.14566	-0.02468	0.34697	0.03593
	51.4	0.43098	0.14634	-0.02461	0.34777	0.03583
	51.43	0.43238	0.14703	-0.0245	0.34857	0.03572
	51.47	0.43378	0.14772	-0.0245	0.34938	0.03562
	51.5	0.43519	0.14841	-0.02449	0.35018	0.03551
	51.53	0.43659	0.14911	-0.02451	0.35099	0.03541
	51.57	0.43799	0.14981	-0.02449	0.35181	0.03531
	51.57	0.4394	0.15052	-0.02446	0.35263	0.0352
	51.64	0.4408	0.15122	-0.02446	0.35345	0.0351
	51.64	0.4422	0.15194	-0.02436	0.35427	0.035
	51.68	0.44361	0.15265	-0.02422	0.3551	0.0349
	51.71	0.44502	0.15337	-0.02411	0.35593	0.0348
	51.75	0.44642	0.1541	-0.02404	0.35676	0.03471
	51.78	0.44783	0.15482	-0.02405	0.35759	0.03461
	51.82	0.44924	0.15555	-0.02392	0.35843	0.03451
	51.86	0.45065	0.15629	-0.02383	0.35927	0.03442
	51.89	0.45205	0.15703	-0.02373	0.36012	0.03432
	51.92	0.45346	0.15777	-0.02362	0.36097	0.03423
	51.95	0.45487	0.15851	-0.02351	0.36182	0.03413
	51.98	0.45628	0.15926	-0.02348	0.36267	0.03404
	52.02	0.45769	0.16001	-0.02335	0.36353	0.03395
	52.05	0.4591	0.16077	-0.02313	0.36439	0.03385
	52.08	0.46051	0.16153	-0.02299	0.36525	0.03376
	52.09	0.46193	0.1623	-0.02276	0.36612	0.03367
	52.16	0.46334	0.16306	-0.02265	0.36699	0.03358
	52.16	0.46475	0.16384	-0.02248	0.36786	0.0335
	52.23	0.46616	0.16461	-0.02239	0.36874	0.03341
	52.26	0.46758	0.16539	-0.02221	0.36961	0.03332
	52.26	0.46899	0.16618	-0.02198	0.3705	0.03323
	52.3	0.4704	0.16696	-0.02182	0.37138	0.03315
	52.33	0.47181	0.16775	-0.02161	0.37227	0.03306
	52.37	0.47323	0.16855	-0.02144	0.37316	0.03298
	52.4	0.47464	0.16935	-0.02131	0.37406	0.0329
	52.44	0.47606	0.17015	-0.02115	0.37496	0.03281
	52.48	0.47747	0.17096	-0.02108	0.37586	0.03273
	52.48	0.47889	0.17177	-0.02088	0.37676	0.03265
	52.53	0.4803	0.17258	-0.0207	0.37767	0.03257
	52.57	0.48172	0.1734	-0.02048	0.37858	0.03249
	52.6	0.48313	0.17423	-0.02033	0.3795	0.03241
	52.64	0.48455	0.17505	-0.02009	0.38041	0.03233
	52.67	0.48596	0.17588	-0.01988	0.38133	0.03225
	52.7	0.48738	0.17672	-0.01975	0.38226	0.03218
	52.74	0.48879	0.17756	-0.01957	0.38318	0.0321
	52.77	0.49021	0.1784	-0.01929	0.38411	0.03202
	52.81	0.49162	0.17925	-0.01901	0.38505	0.03195
	52.84	0.49304	0.1801	-0.01875	0.38598	0.03188
	52.88	0.49446	0.18095	-0.01849	0.38692	0.0318
	52.92	0.49587	0.18181	-0.01822	0.38786	0.03173
	52.92	0.49729	0.18267	-0.01811	0.38881	0.03166
	52.95	0.4987	0.18354	-0.01787	0.38976	0.03159
	52.98	0.50012	0.18441	-0.01762	0.39071	0.03152
	53.02	0.50154	0.18529	-0.01736	0.39167	0.03145
	53.05	0.50295	0.18617	-0.01709	0.39262	0.03138
	53.11	0.50437	0.18705	-0.01685	0.39358	0.03131
	53.14	0.50578	0.18794	-0.01665	0.39455	0.03124
	53.15	0.5072	0.18883	-0.01648	0.39552	0.03118
	53.22	0.50862	0.18972	-0.01626	0.39649	0.03111
	53.22	0.51003	0.19062	-0.01599	0.39746	0.03104
	53.25	0.51145	0.19152	-0.01575	0.39843	0.03098
	53.32	0.51286	0.19243	-0.01541	0.39941	0.03092
	53.32	0.51428	0.19334	-0.0152	0.40039	0.03085
	53.35	0.51569	0.19426	-0.01493	0.40138	0.03079
	53.38	0.51711	0.19518	-0.01474	0.40237	0.03073
	53.42	0.51852	0.1961	-0.01441	0.40336	0.03067
	53.45	0.51994	0.19703	-0.01412	0.40435	0.03061
	53.49	0.52135	0.19796	-0.01382	0.40535	0.03055
	53.53	0.52276	0.1989	-0.01363	0.40635	0.03049
	53.53	0.52418	0.19984	-0.01344	0.40735	0.03043
	53.59	0.52559	0.20079	-0.01311	0.40836	0.03037
	53.62	0.52701	0.20174	-0.01285	0.40937	0.03032
	53.66	0.52842	0.20269	-0.01253	0.41038	0.03026
	53.69	0.52983	0.20365	-0.0123	0.41139	0.03021
	53.72	0.53124	0.20461	-0.01194	0.41241	0.03015
	53.75	0.53266	0.20557	-0.01164	0.41343	0.0301
	53.78	0.53407	0.20654	-0.01133	0.41446	0.03005
	53.82	0.53548	0.20752	-0.01106	0.41549	0.02999
	53.86	0.53689	0.2085	-0.01074	0.41652	0.02994
	53.89	0.5383	0.20948	-0.01033	0.41755	0.02989
	53.92	0.53971	0.21046	-0.00999	0.41858	0.02984
	53.96	0.54112	0.21145	-0.00972	0.41962	0.0298
	53.99	0.54253	0.21244	-0.00939	0.42066	0.02976
	54.02	0.54394	0.21344	-0.0091	0.42171	0.02972
	54.06	0.54535	0.21444	-0.00881	0.42276	0.02969
	54.09	0.54676	0.21544	-0.00849	0.42381	0.02965
	54.12	0.54816	0.21644	-0.00818	0.42486	0.02961
	54.16	0.54957	0.21745	-0.00777	0.42592	0.02957
	54.19	0.55098	0.21847	-0.00735	0.42697	0.02952
	54.2	0.55238	0.21948	-0.007	0.42804	0.02947
	54.26	0.55379	0.2205	-0.00664	0.4291	0.02941
	54.29	0.55519	0.22153	-0.00619	0.43017	0.02934
	54.32	0.5566	0.22255	-0.00576	0.43124	0.02926
	54.35	0.558	0.22359	-0.00546	0.43231	0.02917
	54.39	0.5594	0.22462	-0.00511	0.43338	0.02908
	54.42	0.56081	0.22566	-0.00474	0.43446	0.02897
	54.42	0.56221	0.2267	-0.00441	0.43553	0.02885
	54.49	0.56361	0.22774	-0.00393	0.43661	0.02872
	54.52	0.56501	0.22879	-0.00354	0.43769	0.02859
	54.56	0.56641	0.22984	-0.00317	0.43877	0.02844
	54.56	0.56781	0.2309	-0.0027	0.43986	0.02828
	54.59	0.56921	0.23196	-0.00231	0.44094	0.02812
	54.66	0.57061	0.23302	-0.00191	0.44203	0.02795
	54.66	0.572	0.23408	-0.00141	0.44311	0.02777
	54.69	0.5734	0.23515	-0.000906086	0.4442	0.02758
	54.73	0.5748	0.23623	-0.000433669	0.44529	0.02739
	54.76	0.57619	0.2373	5.03992e-05	0.44639	0.0272
	54.79	0.57759	0.23838	0.000464105	0.44748	0.02701
	54.82	0.57898	0.23946	0.000976586	0.44857	0.02682
	54.88	0.58037	0.24055	0.00146	0.44967	0.02663
	54.89	0.58176	0.24164	0.00191	0.45077	0.02644
	54.92	0.58315	0.24273	0.00241	0.45187	0.02627
	54.99	0.58454	0.24383	0.00283	0.45297	0.02609
	54.99	0.58593	0.24493	0.00335	0.45408	0.02591
	55.02	0.58732	0.24603	0.0038	0.45518	0.02574
	55.05	0.58871	0.24714	0.0043	0.45629	0.02556
	55.08	0.59009	0.24825	0.00486	0.45739	0.02538
	55.12	0.59148	0.24936	0.00534	0.4585	0.02521
	55.15	0.59287	0.25048	0.0058	0.45961	0.02504
	55.18	0.59425	0.2516	0.00638	0.46072	0.02486
	55.22	0.59563	0.25272	0.00685	0.46183	0.02469
	55.26	0.59701	0.25385	0.00733	0.46295	0.02452
	55.29	0.59839	0.25498	0.00777	0.46406	0.02435
	55.32	0.59977	0.25611	0.00835	0.46517	0.02418
	55.35	0.60115	0.25725	0.00886	0.46629	0.02401
	55.42	0.60253	0.25839	0.00933	0.46741	0.02384
	55.42	0.60391	0.25953	0.00986	0.46853	0.02367
	55.44	0.60528	0.26067	0.0104	0.46965	0.02351
	55.51	0.60666	0.26182	0.01099	0.47077	0.02334
	55.51	0.60803	0.26298	0.01156	0.47189	0.02318
	55.55	0.6094	0.26413	0.01209	0.47302	0.02301
	55.58	0.61077	0.26529	0.01271	0.47414	0.02285
	55.61	0.61214	0.26645	0.01323	0.47527	0.02269
	55.64	0.61351	0.26762	0.01388	0.4764	0.02253
	55.68	0.61488	0.26879	0.01446	0.47753	0.02236
	55.71	0.61625	0.26996	0.01509	0.47866	0.02221
	55.77	0.61761	0.27113	0.01565	0.47979	0.02205
	55.77	0.61898	0.27231	0.01621	0.48092	0.02189
	55.81	0.62034	0.27349	0.01688	0.48205	0.02173
	55.87	0.6217	0.27467	0.01746	0.48319	0.02158
	55.87	0.62306	0.27586	0.01806	0.48432	0.02142
	55.91	0.62442	0.27705	0.01863	0.48546	0.02127
	55.94	0.62578	0.27824	0.01925	0.48659	0.02112
	55.97	0.62714	0.27944	0.01992	0.48773	0.02097
	56.01	0.62849	0.28063	0.02056	0.48887	0.02082
	56.06	0.62985	0.28184	0.02122	0.49001	0.02067
	56.09	0.6312	0.28304	0.02185	0.49115	0.02052
	56.13	0.63255	0.28425	0.02244	0.49229	0.02037
	56.13	0.6339	0.28546	0.02313	0.49343	0.02023
	56.16	0.63525	0.28667	0.02387	0.49457	0.02009
	56.19	0.6366	0.28789	0.0245	0.49571	0.01994
	56.23	0.63794	0.28911	0.02514	0.49685	0.0198
	56.3	0.63929	0.29033	0.02588	0.49799	0.01966
	56.3	0.64063	0.29155	0.02654	0.49914	0.01952
	56.33	0.64197	0.29278	0.02726	0.50028	0.01938
	56.39	0.64331	0.29401	0.02803	0.50143	0.01925
	56.42	0.64465	0.29525	0.02873	0.50257	0.01911
	56.46	0.64599	0.29648	0.02949	0.50372	0.01898
	56.46	0.64733	0.29772	0.03017	0.50487	0.01885
	56.49	0.64866	0.29896	0.03098	0.50602	0.01872
	56.55	0.64999	0.30021	0.03173	0.50716	0.01859
	56.59	0.65132	0.30145	0.03236	0.50831	0.01846
	56.59	0.65265	0.3027	0.03308	0.50946	0.01833
	56.65	0.65398	0.30396	0.03381	0.51061	0.01821
	56.68	0.65531	0.30521	0.03459	0.51176	0.01808
	56.71	0.65663	0.30647	0.0353	0.51291	0.01796
	56.74	0.65796	0.30773	0.03598	0.51406	0.01784
	56.78	0.65928	0.30899	0.03667	0.51521	0.01772
	56.81	0.6606	0.31026	0.03751	0.51636	0.01761
	56.84	0.66192	0.31153	0.03822	0.51751	0.01749
	56.87	0.66324	0.3128	0.03902	0.51866	0.01737
	56.91	0.66455	0.31407	0.0398	0.51981	0.01726
	56.94	0.66587	0.31535	0.04058	0.52096	0.01715
	56.98	0.66718	0.31663	0.04134	0.52211	0.01704
	57.01	0.66849	0.31791	0.04211	0.52327	0.01693
	57.04	0.6698	0.31919	0.04289	0.52442	0.01683
	57.07	0.67111	0.32048	0.04367	0.52557	0.01672
	57.1	0.67241	0.32177	0.04452	0.52672	0.01662
	57.14	0.67371	0.32306	0.04534	0.52788	0.01652
	57.17	0.67502	0.32435	0.04621	0.52903	0.01642
	57.19	0.67632	0.32565	0.04701	0.53018	0.01632
	57.22	0.67762	0.32695	0.04787	0.53134	0.01623
	57.26	0.67891	0.32825	0.04873	0.53249	0.01613
	57.29	0.68021	0.32955	0.04965	0.53364	0.01604
	57.33	0.6815	0.33086	0.05046	0.5348	0.01595
	57.36	0.68279	0.33216	0.05131	0.53595	0.01586
	57.39	0.68408	0.33347	0.05222	0.5371	0.01578
	57.42	0.68537	0.33479	0.05319	0.53826	0.01569
	57.45	0.68665	0.3361	0.05412	0.53941	0.01561
	57.48	0.68794	0.33742	0.05507	0.54056	0.01553
	57.52	0.68922	0.33874	0.0559	0.54171	0.01545
	57.56	0.6905	0.34006	0.05682	0.54287	0.01537
	57.59	0.69178	0.34138	0.05772	0.54402	0.0153
	57.62	0.69305	0.34271	0.05866	0.54517	0.01523
	57.65	0.69433	0.34404	0.05953	0.54633	0.01516
	57.68	0.6956	0.34537	0.06041	0.54748	0.01509
	57.71	0.69687	0.3467	0.06134	0.54863	0.01502
	57.75	0.69814	0.34803	0.06228	0.54978	0.01496
	57.77	0.6994	0.34937	0.0632	0.55094	0.01489
	57.83	0.70067	0.35071	0.06422	0.55209	0.01483
	57.86	0.70193	0.35205	0.06512	0.55324	0.01478
	57.9	0.70319	0.35339	0.06607	0.55439	0.01472
	57.93	0.70445	0.35474	0.06699	0.55555	0.01467
	57.93	0.7057	0.35608	0.06804	0.5567	0.01461
	58	0.70696	0.35743	0.06895	0.55785	0.01456
	58.03	0.70821	0.35878	0.06986	0.559	0.01452
	58.03	0.70946	0.36014	0.07095	0.56015	0.01447
	58.09	0.71071	0.36149	0.07188	0.56131	0.01443
	58.12	0.71195	0.36285	0.07294	0.56246	0.01439
	58.15	0.7132	0.36421	0.07399	0.56361	0.01435
	58.18	0.71444	0.36557	0.075	0.56476	0.01432
	58.22	0.71568	0.36693	0.07597	0.56591	0.01428
	58.23	0.71691	0.36829	0.077	0.56706	0.01425
	58.29	0.71815	0.36966	0.07797	0.56821	0.01422
	58.32	0.71938	0.37102	0.07898	0.56935	0.0142
	58.34	0.72061	0.37239	0.08005	0.5705	0.01417
	58.37	0.72184	0.37376	0.08109	0.57165	0.01415
	58.4	0.72307	0.37514	0.08214	0.5728	0.01413
	58.43	0.72429	0.37651	0.0832	0.57394	0.01412
	58.47	0.72551	0.37789	0.08424	0.57509	0.0141
	58.5	0.72673	0.37926	0.08536	0.57624	0.01409
	58.57	0.72795	0.38064	0.08637	0.57738	0.01408
	58.57	0.72916	0.38202	0.08743	0.57853	0.01408
	58.6	0.73038	0.38341	0.08849	0.57967	0.01407
	58.66	0.73159	0.38479	0.08949	0.58082	0.01407
	58.69	0.7328	0.38617	0.09063	0.58196	0.01407
	58.73	0.734	0.38756	0.09178	0.5831	0.01408
	58.73	0.73521	0.38895	0.0929	0.58425	0.01408
	58.76	0.73641	0.39034	0.09399	0.58539	0.01409
	58.82	0.73761	0.39173	0.09504	0.58653	0.0141
	58.85	0.73881	0.39312	0.0962	0.58767	0.01412
	58.88	0.74	0.39452	0.09736	0.58881	0.01414
	58.92	0.7412	0.39591	0.09845	0.58995	0.01416
	58.94	0.74239	0.39731	0.09959	0.59109	0.01418
	58.97	0.74358	0.39871	0.1007	0.59223	0.0142
	59	0.74476	0.40011	0.10186	0.59337	0.01423
	59.04	0.74595	0.40151	0.10299	0.5945	0.01426
	59.07	0.74713	0.40291	0.10417	0.59564	0.0143
	59.1	0.74831	0.40431	0.10537	0.59677	0.01433
	59.13	0.74949	0.40572	0.1065	0.59791	0.01437
	59.16	0.75066	0.40712	0.10772	0.59904	0.01442
	59.19	0.75184	0.40853	0.10891	0.60018	0.01446
	59.23	0.75301	0.40994	0.1101	0.60131	0.01451
	59.26	0.75417	0.41134	0.11135	0.60244	0.01456
	59.29	0.75534	0.41275	0.11262	0.60357	0.01461
	59.35	0.7565	0.41417	0.1139	0.6047	0.01467
	59.39	0.75767	0.41558	0.11514	0.60583	0.01473
	59.39	0.75882	0.41699	0.11635	0.60696	0.0148
	59.42	0.75998	0.41841	0.11754	0.60808	0.01486
	59.48	0.76114	0.41982	0.1187	0.60921	0.01493
	59.5	0.76229	0.42124	0.11998	0.61034	0.015
	59.54	0.76344	0.42266	0.12128	0.61146	0.01508
	59.57	0.76459	0.42408	0.12264	0.61259	0.01516
	59.6	0.76573	0.42549	0.12391	0.61371	0.01524
	59.63	0.76687	0.42692	0.12516	0.61483	0.01532
	59.66	0.76802	0.42834	0.12646	0.61596	0.01541
	59.69	0.76915	0.42976	0.12777	0.61708	0.0155
	59.72	0.77029	0.43118	0.12905	0.6182	0.01559
	59.76	0.77142	0.43261	0.13037	0.61932	0.01569
	59.79	0.77255	0.43403	0.13166	0.62044	0.01579
	59.82	0.77368	0.43546	0.13301	0.62155	0.01589
	59.86	0.77481	0.43689	0.13437	0.62267	0.016
	59.89	0.77593	0.43831	0.13561	0.62379	0.01611
	59.92	0.77705	0.43974	0.13682	0.6249	0.01622
	59.95	0.77817	0.44117	0.13813	0.62602	0.01634
	59.98	0.77929	0.4426	0.13953	0.62713	0.01646
	60.01	0.78041	0.44403	0.14089	0.62824	0.01658
	60.04	0.78152	0.44547	0.14218	0.62935	0.01671
	60.09	0.78263	0.4469	0.14349	0.63046	0.01684
	60.12	0.78373	0.44833	0.14485	0.63157	0.01697
	60.15	0.78484	0.44976	0.1463	0.63268	0.01711
	60.2	0.78594	0.4512	0.14771	0.63379	0.01725
	60.2	0.78704	0.45263	0.1491	0.63489	0.01739
	60.26	0.78814	0.45407	0.15045	0.636	0.01754
	60.29	0.78923	0.4555	0.15185	0.6371	0.01769
	60.32	0.79033	0.45694	0.15331	0.63821	0.01784
	60.35	0.79142	0.45838	0.15473	0.63931	0.018
	60.38	0.7925	0.45981	0.15612	0.64041	0.01816
	60.41	0.79359	0.46125	0.15756	0.64151	0.01832
	60.44	0.79467	0.46269	0.15892	0.64261	0.01849
	60.47	0.79575	0.46413	0.16042	0.64371	0.01866
	60.51	0.79683	0.46557	0.16188	0.64481	0.01884
	60.54	0.79791	0.467	0.16331	0.6459	0.01901
	60.57	0.79898	0.46844	0.16467	0.647	0.0192
	60.6	0.80005	0.46988	0.16607	0.64809	0.01938
	60.66	0.80112	0.47132	0.16753	0.64918	0.01957
	60.66	0.80218	0.47276	0.16895	0.65027	0.01976
	60.71	0.80324	0.4742	0.17038	0.65136	0.01996
	60.74	0.80431	0.47564	0.17182	0.65245	0.02016
	60.78	0.80536	0.47708	0.17331	0.65354	0.02036
	60.82	0.80642	0.47852	0.17472	0.65462	0.02057
	60.82	0.80747	0.47997	0.17619	0.65571	0.02078
	60.88	0.80852	0.48141	0.17762	0.65679	0.02099
	60.91	0.80957	0.48285	0.1791	0.65787	0.02121
	60.94	0.81061	0.48429	0.18054	0.65895	0.02143
	60.97	0.81165	0.48573	0.182	0.66003	0.02166
	61	0.81269	0.48717	0.18347	0.6611	0.02189
	61.03	0.81373	0.48861	0.18494	0.66218	0.02212
	61.09	0.81477	0.49006	0.18639	0.66325	0.02236
	61.09	0.8158	0.4915	0.18792	0.66433	0.0226
	61.12	0.81683	0.49294	0.18945	0.6654	0.02285
	61.16	0.81785	0.49438	0.19092	0.66647	0.02309
	61.19	0.81888	0.49582	0.19239	0.66754	0.02335
	61.24	0.8199	0.49726	0.19396	0.66861	0.0236
	61.27	0.82092	0.4987	0.19541	0.66967	0.02386
	61.3	0.82193	0.50015	0.19703	0.67074	0.02413
	61.33	0.82295	0.50159	0.19855	0.6718	0.02439
	61.36	0.82396	0.50303	0.20006	0.67287	0.02467
	61.39	0.82497	0.50447	0.20158	0.67393	0.02494
	61.46	0.82597	0.50591	0.20307	0.67499	0.02522
	61.46	0.82697	0.50735	0.20465	0.67605	0.02551
	61.49	0.82797	0.50879	0.20612	0.67711	0.02579
	61.52	0.82897	0.51023	0.2076	0.67816	0.02609
	61.55	0.82996	0.51167	0.20912	0.67922	0.02638
	61.58	0.83096	0.51311	0.21074	0.68027	0.02668
	61.64	0.83194	0.51454	0.21232	0.68132	0.02698
	61.67	0.83293	0.51598	0.21381	0.68237	0.02729
	61.7	0.83391	0.51742	0.21541	0.68342	0.0276
	61.73	0.83489	0.51886	0.217	0.68447	0.02792
	61.77	0.83587	0.52029	0.21855	0.68552	0.02824
	61.8	0.83685	0.52173	0.22017	0.68656	0.02856
	61.82	0.83782	0.52317	0.22179	0.6876	0.02889
	61.86	0.83879	0.5246	0.22333	0.68865	0.02922
	61.89	0.83976	0.52604	0.22493	0.68969	0.02956
	61.92	0.84072	0.52747	0.22648	0.69072	0.0299
	61.95	0.84168	0.5289	0.22809	0.69176	0.03025
	61.98	0.84264	0.53034	0.22971	0.6928	0.03059
	62.01	0.84359	0.53177	0.23133	0.69383	0.03095
	62.04	0.84455	0.5332	0.23299	0.69486	0.0313
	62.08	0.8455	0.53463	0.23458	0.6959	0.03167
	62.11	0.84644	0.53606	0.23623	0.69693	0.03203
	62.14	0.84739	0.53749	0.2378	0.69796	0.0324
	62.2	0.84833	0.53892	0.23942	0.69898	0.03278
	62.2	0.84926	0.54035	0.24101	0.70001	0.03315
	62.26	0.8502	0.54178	0.24264	0.70103	0.03354
	62.29	0.85113	0.54321	0.24428	0.70206	0.03392
	62.32	0.85206	0.54463	0.24588	0.70308	0.03431
	62.35	0.85299	0.54606	0.2475	0.7041	0.03471
	62.38	0.85391	0.54748	0.24912	0.70511	0.03511
	62.41	0.85483	0.5489	0.25084	0.70613	0.03551
	62.44	0.85575	0.55033	0.2526	0.70714	0.03592
	62.47	0.85666	0.55175	0.25432	0.70816	0.03633
	62.53	0.85757	0.55317	0.25597	0.70917	0.03675
	62.56	0.85848	0.55459	0.25767	0.71017	0.03717
	62.56	0.85939	0.556	0.25925	0.71118	0.0376
	62.62	0.86029	0.55742	0.26104	0.71219	0.03803
	62.62	0.86119	0.55884	0.26274	0.71319	0.03846
	62.68	0.86209	0.56025	0.26442	0.71419	0.0389
	62.72	0.86298	0.56167	0.26615	0.71519	0.03934
	62.72	0.86387	0.56308	0.2678	0.71619	0.03979
	62.78	0.86476	0.56449	0.26945	0.71719	0.04024
	62.81	0.86564	0.5659	0.27115	0.71818	0.0407
	62.84	0.86653	0.56731	0.27289	0.71918	0.04116
	62.87	0.8674	0.56872	0.27451	0.72017	0.04162
	62.9	0.86828	0.57013	0.27623	0.72116	0.04209
	62.93	0.86915	0.57154	0.27786	0.72215	0.04257
	62.96	0.87002	0.57294	0.27958	0.72313	0.04305
	63	0.87089	0.57435	0.28135	0.72412	0.04353
	63.01	0.87175	0.57575	0.28309	0.7251	0.04402
	63.07	0.87261	0.57715	0.28475	0.72608	0.04451
	63.1	0.87347	0.57855	0.28645	0.72706	0.045
	63.13	0.87432	0.57995	0.28824	0.72804	0.04551
	63.16	0.87517	0.58135	0.28996	0.72901	0.04601
	63.19	0.87602	0.58275	0.29168	0.72999	0.04652
	63.25	0.87686	0.58414	0.29336	0.73096	0.04704
	63.28	0.87771	0.58554	0.29504	0.73193	0.04755
	63.31	0.87854	0.58693	0.29678	0.73289	0.04808
	63.35	0.87938	0.58832	0.2986	0.73386	0.04861
	63.38	0.88021	0.58971	0.30034	0.73482	0.04914
	63.41	0.88104	0.5911	0.30213	0.73578	0.04968
	63.41	0.88187	0.59249	0.30388	0.73674	0.05022
	63.47	0.88269	0.59387	0.30564	0.7377	0.05076
	63.5	0.88351	0.59526	0.30739	0.73866	0.05132
	63.53	0.88433	0.59664	0.30919	0.73961	0.05187
	63.56	0.88514	0.59802	0.31097	0.74056	0.05243
	63.61	0.88595	0.5994	0.31274	0.74151	0.053
	63.61	0.88676	0.60078	0.3145	0.74246	0.05356
	63.65	0.88756	0.60216	0.31629	0.74341	0.05414
	63.71	0.88836	0.60353	0.31803	0.74436	0.05472
	63.71	0.88916	0.60491	0.31981	0.7453	0.0553
	63.77	0.88995	0.60628	0.32159	0.74624	0.05589
	63.8	0.89074	0.60765	0.32334	0.74718	0.05648
	63.83	0.89153	0.60902	0.32514	0.74812	0.05708
	63.86	0.89232	0.61039	0.3269	0.74906	0.05768
	63.89	0.8931	0.61175	0.32865	0.75	0.05829
	63.92	0.89388	0.61311	0.33038	0.75093	0.0589
	63.95	0.89465	0.61448	0.3321	0.75186	0.05951
	63.99	0.89542	0.61584	0.33387	0.75279	0.06013
	64.02	0.89619	0.6172	0.33569	0.75372	0.06076
	64.05	0.89696	0.61855	0.33746	0.75464	0.06139
	64.07	0.89772	0.61991	0.33924	0.75557	0.06202
	64.13	0.89848	0.62126	0.34103	0.75649	0.06266
	64.15	0.89923	0.62261	0.34287	0.75741	0.0633
	64.18	0.89999	0.62396	0.3447	0.75833	0.06395
	64.21	0.90074	0.62531	0.3465	0.75924	0.06461
	64.25	0.90148	0.62666	0.34818	0.76016	0.06526
	64.28	0.90222	0.628	0.35006	0.76107	0.06593
	64.31	0.90296	0.62934	0.35191	0.76198	0.06659
	64.34	0.9037	0.63068	0.35368	0.76289	0.06727
	64.37	0.90443	0.63202	0.35545	0.7638	0.06794
	64.4	0.90516	0.63336	0.35717	0.7647	0.06862
	64.46	0.90589	0.63469	0.35899	0.76561	0.06931
	64.49	0.90661	0.63603	0.3608	0.76651	0.07
	64.49	0.90733	0.63736	0.36258	0.76741	0.0707
	64.55	0.90805	0.63868	0.36437	0.7683	0.0714
	64.58	0.90876	0.64001	0.36619	0.7692	0.0721
	64.62	0.90947	0.64134	0.36794	0.77009	0.07281
	64.65	0.91018	0.64266	0.36981	0.77098	0.07353
	64.68	0.91088	0.64398	0.37168	0.77186	0.07425
	64.7	0.91158	0.6453	0.37352	0.77275	0.07497
	64.73	0.91228	0.64661	0.37535	0.77363	0.0757
	64.78	0.91297	0.64793	0.37714	0.77452	0.07643
	64.78	0.91366	0.64924	0.37889	0.77539	0.07717
	64.84	0.91435	0.65055	0.38064	0.77627	0.07791
	64.87	0.91503	0.65186	0.38243	0.77715	0.07866
	64.91	0.91571	0.65316	0.38418	0.77802	0.07941
	64.94	0.91639	0.65446	0.38595	0.77889	0.08017
	64.97	0.91706	0.65577	0.38779	0.77976	0.08093
	65	0.91773	0.65706	0.38951	0.78062	0.0817
	65.03	0.9184	0.65836	0.39132	0.78149	0.08247
	65.06	0.91906	0.65966	0.39309	0.78235	0.08325
	65.12	0.91972	0.66095	0.3949	0.78321	0.08403
	65.15	0.92038	0.66224	0.39667	0.78407	0.08481
	65.18	0.92103	0.66353	0.39853	0.78493	0.0856
	65.21	0.92168	0.66481	0.40022	0.78578	0.0864
	65.24	0.92233	0.6661	0.40204	0.78663	0.0872
	65.27	0.92297	0.66738	0.40386	0.78748	0.088
	65.3	0.92361	0.66866	0.40568	0.78833	0.08881
	65.32	0.92425	0.66994	0.40745	0.78917	0.08963
	65.38	0.92488	0.67121	0.40927	0.79002	0.09045
	65.38	0.92551	0.67248	0.41105	0.79086	0.09127
	65.44	0.92614	0.67375	0.41283	0.79169	0.0921
	65.47	0.92676	0.67502	0.41457	0.79253	0.09293
	65.5	0.92738	0.67628	0.41643	0.79337	0.09377
	65.54	0.928	0.67755	0.41826	0.7942	0.09461
	65.57	0.92861	0.67881	0.42008	0.79503	0.09546
	65.57	0.92922	0.68006	0.42188	0.79586	0.09631
	65.63	0.92982	0.68132	0.4237	0.79668	0.09717
	65.65	0.93043	0.68257	0.42554	0.79751	0.09803
	65.68	0.93103	0.68382	0.42736	0.79833	0.0989
	65.74	0.93162	0.68507	0.42906	0.79915	0.09977
	65.74	0.93221	0.68632	0.43084	0.79997	0.10064
	65.8	0.9328	0.68756	0.43259	0.80078	0.10153
	65.81	0.93339	0.6888	0.43437	0.8016	0.10241
	65.84	0.93397	0.69004	0.43621	0.80241	0.1033
	65.89	0.93455	0.69128	0.43799	0.80321	0.1042
	65.92	0.93512	0.69251	0.43977	0.80402	0.1051
	65.95	0.9357	0.69375	0.4416	0.80482	0.106
	65.98	0.93626	0.69498	0.44347	0.80562	0.10691
	66.01	0.93683	0.6962	0.4453	0.80642	0.10782
	66.04	0.93739	0.69743	0.44704	0.80722	0.10874
	66.09	0.93795	0.69865	0.44882	0.80801	0.10966
	66.13	0.9385	0.69987	0.45064	0.8088	0.11059
	66.16	0.93905	0.70109	0.45238	0.80959	0.11152
	66.19	0.9396	0.7023	0.45416	0.81038	0.11246
	66.22	0.94015	0.70351	0.45598	0.81116	0.1134
	66.25	0.94069	0.70472	0.45775	0.81194	0.11435
	66.28	0.94123	0.70593	0.45965	0.81272	0.1153
	66.31	0.94176	0.70713	0.46143	0.8135	0.11626
	66.34	0.94229	0.70833	0.46328	0.81427	0.11722
	66.4	0.94282	0.70953	0.46502	0.81504	0.11818
	66.4	0.94334	0.71073	0.46683	0.81581	0.11915
	66.46	0.94386	0.71192	0.46864	0.81658	0.12013
	66.48	0.94438	0.71311	0.4705	0.81734	0.12111
	66.51	0.94489	0.7143	0.47227	0.81811	0.12209
	66.54	0.9454	0.71549	0.47411	0.81887	0.12308
	66.54	0.94591	0.71667	0.47583	0.81962	0.12407
	66.6	0.94641	0.71785	0.47755	0.82038	0.12507
	66.63	0.94691	0.71903	0.47939	0.82113	0.12607
	66.66	0.94741	0.72021	0.48119	0.82188	0.12707
	66.69	0.9479	0.72138	0.4829	0.82263	0.12808
	66.73	0.94839	0.72255	0.48454	0.82338	0.1291
	66.78	0.94888	0.72372	0.48627	0.82412	0.13011
	66.81	0.94936	0.72488	0.48793	0.82486	0.13114
	66.84	0.94984	0.72605	0.48963	0.8256	0.13216
	66.87	0.95032	0.7272	0.49138	0.82634	0.13319
	66.9	0.95079	0.72836	0.49312	0.82707	0.13423
	66.93	0.95126	0.72952	0.49486	0.82781	0.13526
	66.96	0.95173	0.73067	0.49655	0.82853	0.1363
	66.99	0.95219	0.73182	0.49825	0.82926	0.13735
	67.05	0.95265	0.73296	0.50011	0.82999	0.1384
	67.05	0.95311	0.73411	0.50189	0.83071	0.13945
	67.1	0.95356	0.73525	0.50361	0.83143	0.14051
	67.13	0.95401	0.73639	0.50538	0.83215	0.14157
	67.16	0.95445	0.73752	0.50714	0.83286	0.14263
	67.19	0.9549	0.73865	0.50882	0.83357	0.1437
	67.25	0.95534	0.73978	0.51058	0.83428	0.14477
	67.25	0.95577	0.74091	0.51234	0.83499	0.14585
	67.31	0.9562	0.74204	0.51401	0.83569	0.14693
	67.34	0.95663	0.74316	0.51572	0.8364	0.14801
	67.37	0.95706	0.74428	0.51738	0.8371	0.1491
	67.37	0.95748	0.74539	0.51904	0.83779	0.15019
	67.43	0.9579	0.74651	0.52078	0.83849	0.15128
	67.46	0.95832	0.74762	0.52251	0.83918	0.15238
	67.49	0.95873	0.74873	0.5242	0.83987	0.15348
	67.52	0.95914	0.74983	0.52588	0.84055	0.15458
	67.55	0.95954	0.75093	0.52756	0.84124	0.15569
	67.61	0.95994	0.75203	0.52922	0.84192	0.15681
	67.63	0.96034	0.75313	0.53094	0.8426	0.15792
	67.64	0.96074	0.75423	0.53255	0.84328	0.15904
	67.69	0.96113	0.75532	0.5343	0.84395	0.16016
	67.69	0.96152	0.75641	0.53596	0.84462	0.16129
	67.75	0.96191	0.75749	0.53766	0.84529	0.16242
	67.78	0.96229	0.75857	0.53931	0.84596	0.16355
	67.81	0.96267	0.75966	0.541	0.84662	0.16469
	67.84	0.96304	0.76073	0.54268	0.84728	0.16583
	67.9	0.96342	0.76181	0.54428	0.84794	0.16697
	67.93	0.96379	0.76288	0.54595	0.8486	0.16812
	67.96	0.96415	0.76395	0.54771	0.84926	0.16927
	67.99	0.96451	0.76502	0.54946	0.84991	0.17042
	68.02	0.96487	0.76608	0.5512	0.85056	0.17158
	68.05	0.96523	0.76714	0.55293	0.8512	0.17274
	68.11	0.96558	0.7682	0.55466	0.85185	0.1739
	68.11	0.96593	0.76925	0.55634	0.85249	0.17507
	68.14	0.96628	0.77031	0.55804	0.85313	0.17624
	68.17	0.96662	0.77136	0.55971	0.85377	0.17741
	68.2	0.96696	0.7724	0.56139	0.8544	0.17859
	68.25	0.9673	0.77345	0.56307	0.85504	0.17977
	68.28	0.96763	0.77449	0.56476	0.85567	0.18095
	68.31	0.96796	0.77552	0.56631	0.85629	0.18214
	68.34	0.96829	0.77656	0.56794	0.85692	0.18333
	68.37	0.96861	0.77759	0.56955	0.85754	0.18452
	68.4	0.96893	0.77862	0.5712	0.85816	0.18572
	68.43	0.96925	0.77965	0.57277	0.85878	0.18692
	68.48	0.96956	0.78067	0.57442	0.8594	0.18812
	68.51	0.96987	0.78169	0.57603	0.86001	0.18932
	68.54	0.97018	0.78271	0.57759	0.86062	0.19053
	68.58	0.97049	0.78373	0.57924	0.86123	0.19174
	68.61	0.97079	0.78474	0.58084	0.86184	0.19295
	68.64	0.97109	0.78575	0.58249	0.86244	0.19417
	68.67	0.97138	0.78675	0.58412	0.86304	0.19539
	68.7	0.97167	0.78776	0.58568	0.86364	0.19661
	68.72	0.97196	0.78876	0.58718	0.86423	0.19784
	68.78	0.97225	0.78976	0.5888	0.86483	0.19907
	68.8	0.97253	0.79075	0.59038	0.86542	0.2003
	68.84	0.97281	0.79174	0.59198	0.866	0.20153
	68.87	0.97308	0.79273	0.5935	0.86659	0.20277
	68.9	0.97336	0.79372	0.59505	0.86717	0.20401
	68.93	0.97363	0.7947	0.59655	0.86775	0.20525
	68.95	0.97389	0.79568	0.59822	0.86833	0.2065
	69.01	0.97416	0.79666	0.59984	0.86891	0.20775
	69.04	0.97442	0.79764	0.60146	0.86948	0.209
	69.07	0.97468	0.79861	0.60303	0.87006	0.21025
	69.1	0.97493	0.79958	0.60463	0.87062	0.21151
	69.13	0.97518	0.80054	0.60614	0.87119	0.21277
	69.17	0.97543	0.80151	0.60764	0.87176	0.21403
	69.19	0.97568	0.80247	0.60923	0.87232	0.21529
	69.22	0.97592	0.80342	0.61081	0.87288	0.21656
	69.25	0.97616	0.80438	0.61234	0.87343	0.21783
	69.28	0.97639	0.80533	0.61387	0.87399	0.2191
	69.34	0.97663	0.80628	0.61538	0.87454	0.22038
	69.37	0.97686	0.80723	0.61689	0.87509	0.22165
	69.39	0.97708	0.80817	0.6184	0.87564	0.22293
	69.41	0.97731	0.80911	0.61989	0.87618	0.22422
	69.45	0.97753	0.81005	0.62139	0.87673	0.2255
	69.51	0.97775	0.81098	0.62292	0.87727	0.22679
	69.54	0.97796	0.81191	0.6244	0.8778	0.22808
	69.57	0.97817	0.81284	0.62587	0.87834	0.22937
	69.6	0.97838	0.81377	0.62738	0.87887	0.23066
	69.63	0.97859	0.81469	0.62889	0.8794	0.23196
	69.65	0.97879	0.81561	0.63047	0.87993	0.23326
	69.68	0.97899	0.81653	0.63201	0.88045	0.23456
	69.71	0.97919	0.81745	0.63351	0.88098	0.23586
	69.78	0.97938	0.81836	0.63499	0.8815	0.23717
	69.81	0.97958	0.81927	0.63642	0.88201	0.23848
	69.84	0.97976	0.82017	0.63793	0.88253	0.23979
	69.84	0.97995	0.82108	0.63935	0.88304	0.2411
	69.89	0.98013	0.82198	0.64089	0.88355	0.24241
	69.92	0.98031	0.82288	0.6423	0.88406	0.24373
	69.95	0.98049	0.82377	0.64378	0.88457	0.24505
	69.97	0.98066	0.82466	0.64531	0.88507	0.24637
	70.03	0.98084	0.82555	0.64682	0.88557	0.24769
	70.07	0.98101	0.82644	0.64833	0.88607	0.24902
	70.07	0.98117	0.82732	0.64971	0.88657	0.25035
	70.12	0.98133	0.82821	0.6513	0.88706	0.25168
	70.15	0.9815	0.82908	0.65274	0.88755	0.25301
	70.18	0.98165	0.82996	0.65419	0.88804	0.25434
	70.21	0.98181	0.83083	0.65563	0.88853	0.25568
	70.24	0.98196	0.8317	0.6571	0.88901	0.25701
	70.27	0.98211	0.83257	0.65857	0.88949	0.25835
	70.3	0.98226	0.83343	0.65994	0.88997	0.2597
	70.35	0.9824	0.83429	0.66144	0.89045	0.26104
	70.36	0.98254	0.83515	0.66285	0.89092	0.26238
	70.39	0.98268	0.83601	0.66433	0.8914	0.26373
	70.45	0.98282	0.83686	0.6658	0.89187	0.26508
	70.48	0.98295	0.83771	0.66722	0.89233	0.26643
	70.51	0.98308	0.83856	0.66863	0.8928	0.26778
	70.55	0.98321	0.8394	0.67003	0.89326	0.26913
	70.58	0.98333	0.84024	0.67144	0.89372	0.27049
	70.61	0.98346	0.84108	0.67276	0.89418	0.27185
	70.64	0.98358	0.84192	0.67416	0.89463	0.27321
	70.68	0.9837	0.84275	0.67559	0.89508	0.27457
	70.71	0.98381	0.84358	0.67701	0.89553	0.27593
	70.73	0.98392	0.84441	0.67838	0.89598	0.27729
	70.79	0.98403	0.84524	0.67971	0.89643	0.27866
	70.79	0.98414	0.84606	0.68111	0.89687	0.28003
	70.85	0.98425	0.84688	0.68255	0.89731	0.2814
	70.88	0.98435	0.8477	0.68393	0.89775	0.28277
	70.91	0.98445	0.84851	0.68536	0.89819	0.28414
	70.94	0.98455	0.84933	0.68681	0.89862	0.28551
	70.97	0.98464	0.85013	0.68819	0.89905	0.28689
	71	0.98473	0.85094	0.68964	0.89948	0.28826
	71.03	0.98482	0.85174	0.69091	0.89991	0.28964
	71.06	0.98491	0.85254	0.69226	0.90033	0.29102
	71.09	0.985	0.85334	0.69369	0.90075	0.2924
	71.14	0.98508	0.85414	0.6951	0.90117	0.29378
	71.16	0.98516	0.85493	0.69651	0.90159	0.29516
	71.19	0.98524	0.85572	0.69779	0.902	0.29655
	71.25	0.98532	0.85651	0.6991	0.90242	0.29793
	71.26	0.98539	0.85729	0.70053	0.90283	0.29932
	71.32	0.98546	0.85807	0.70187	0.90323	0.30071
	71.32	0.98553	0.85885	0.70307	0.90364	0.3021
	71.37	0.9856	0.85963	0.70439	0.90404	0.30349
	71.4	0.98566	0.8604	0.70571	0.90444	0.30488
	71.43	0.98572	0.86117	0.70702	0.90484	0.30627
	71.46	0.98578	0.86194	0.70837	0.90524	0.30767
	71.49	0.98584	0.86271	0.70967	0.90563	0.30906
	71.52	0.9859	0.86347	0.71104	0.90602	0.31046
	71.58	0.98595	0.86423	0.71232	0.90641	0.31186
	71.58	0.986	0.86499	0.71359	0.9068	0.31325
	71.64	0.98605	0.86574	0.71485	0.90719	0.31465
	71.67	0.9861	0.86649	0.71615	0.90757	0.31605
	71.69	0.98614	0.86724	0.71741	0.90795	0.31746
	71.72	0.98618	0.86799	0.71869	0.90833	0.31886
	71.75	0.98622	0.86873	0.72006	0.90871	0.32026
	71.8	0.98626	0.86947	0.72142	0.90908	0.32167
	71.83	0.9863	0.87021	0.72268	0.90946	0.32307
	71.87	0.98633	0.87095	0.72398	0.90983	0.32448
	71.9	0.98636	0.87168	0.72527	0.9102	0.32588
	71.93	0.98639	0.87241	0.72651	0.91056	0.32729
	71.95	0.98642	0.87314	0.72783	0.91093	0.3287
	71.98	0.98645	0.87387	0.7291	0.91129	0.33011
	72.01	0.98647	0.87459	0.73035	0.91165	0.33152
	72.04	0.98649	0.87531	0.73169	0.91201	0.33293
	72.1	0.98651	0.87603	0.73293	0.91236	0.33434
	72.1	0.98653	0.87674	0.73417	0.91272	0.33576
	72.15	0.98655	0.87746	0.73535	0.91307	0.33717
	72.16	0.98656	0.87817	0.73661	0.91342	0.33858
	72.22	0.98657	0.87887	0.7379	0.91376	0.34
	72.25	0.98658	0.87958	0.73915	0.91411	0.34141
	72.27	0.98659	0.88028	0.74046	0.91445	0.34283
	72.3	0.9866	0.88098	0.74161	0.91479	0.34424
	72.35	0.9866	0.88168	0.74279	0.91513	0.34566
	72.38	0.9866	0.88237	0.74401	0.91547	0.34708
	72.41	0.9866	0.88306	0.7453	0.9158	0.3485
	72.44	0.9866	0.88375	0.74651	0.91613	0.34992
	72.48	0.9866	0.88444	0.7477	0.91646	0.35133
	72.51	0.98659	0.88512	0.74889	0.91679	0.35275
	72.53	0.98659	0.8858	0.75015	0.91712	0.35417
	72.59	0.98658	0.88648	0.75132	0.91744	0.35559
	72.62	0.98657	0.88716	0.75248	0.91776	0.35702
	72.65	0.98656	0.88783	0.75371	0.91808	0.35844
	72.68	0.98654	0.8885	0.75486	0.9184	0.35986
	72.71	0.98653	0.88917	0.75608	0.91872	0.36128
	72.74	0.98651	0.88984	0.75725	0.91904	0.3627
	72.8	0.98649	0.8905	0.75845	0.91935	0.36412
	72.8	0.98647	0.89116	0.75964	0.91966	0.36555
	72.83	0.98645	0.89182	0.76083	0.91997	0.36697
	72.88	0.98643	0.89248	0.76201	0.92028	0.36839
	72.91	0.9864	0.89313	0.76314	0.92059	0.36982
	72.93	0.98637	0.89378	0.76426	0.92089	0.37124
	72.96	0.98635	0.89443	0.7655	0.92119	0.37266
	73.02	0.98632	0.89508	0.76656	0.92149	0.37409
	73.05	0.98628	0.89572	0.7677	0.92179	0.37551
	73.06	0.98625	0.89636	0.76891	0.92209	0.37694
	73.12	0.98622	0.897	0.77004	0.92238	0.37836
	73.12	0.98618	0.89764	0.77115	0.92268	0.37979
	73.17	0.98614	0.89827	0.77225	0.92297	0.38121
	73.2	0.9861	0.8989	0.77339	0.92326	0.38264
	73.23	0.98606	0.89953	0.77456	0.92355	0.38406
	73.26	0.98602	0.90016	0.77574	0.92383	0.38548
	73.29	0.98597	0.90078	0.77682	0.92412	0.38691
	73.34	0.98593	0.9014	0.77797	0.9244	0.38833
	73.38	0.98588	0.90202	0.77908	0.92469	0.38976
	73.38	0.98584	0.90264	0.78017	0.92497	0.39118
	73.43	0.98579	0.90325	0.78122	0.92525	0.39261
	73.46	0.98574	0.90386	0.78234	0.92553	0.39403
	73.51	0.98568	0.90447	0.78345	0.9258	0.39546
	73.54	0.98563	0.90508	0.78464	0.92608	0.39688
	73.57	0.98558	0.90568	0.78575	0.92635	0.39831
	73.57	0.98552	0.90628	0.78688	0.92662	0.39973
	73.63	0.98546	0.90688	0.78792	0.92689	0.40115
	73.67	0.98541	0.90748	0.789	0.92716	0.40258
	73.69	0.98535	0.90807	0.79015	0.92742	0.404
	73.72	0.98529	0.90867	0.79126	0.92769	0.40542
	73.75	0.98523	0.90926	0.79231	0.92795	0.40684
	73.81	0.98517	0.90984	0.79327	0.92821	0.40827
	73.81	0.9851	0.91043	0.79439	0.92847	0.40969
	73.87	0.98504	0.91101	0.79546	0.92872	0.41111
	73.89	0.98497	0.91159	0.79648	0.92898	0.41253
	73.92	0.98491	0.91217	0.79749	0.92923	0.41395
	73.95	0.98484	0.91274	0.79845	0.92949	0.41537
	73.99	0.98477	0.91332	0.79944	0.92974	0.41679
	74.01	0.9847	0.91389	0.80051	0.92999	0.41821
	74.04	0.98463	0.91445	0.80149	0.93024	0.41963
	74.09	0.98456	0.91502	0.8025	0.93049	0.42105
	74.12	0.98449	0.91558	0.8035	0.93073	0.42247
	74.15	0.98442	0.91614	0.80454	0.93098	0.42389
	74.18	0.98435	0.9167	0.80557	0.93122	0.42531
	74.21	0.98427	0.91726	0.8066	0.93146	0.42673
	74.24	0.9842	0.91781	0.80761	0.9317	0.42814
	74.3	0.98412	0.91837	0.80854	0.93194	0.42956
	74.33	0.98404	0.91891	0.80953	0.93217	0.43097
	74.36	0.98397	0.91946	0.81052	0.93241	0.43239
	74.36	0.98389	0.92001	0.81151	0.93264	0.4338
	74.42	0.98381	0.92055	0.81257	0.93287	0.43522
	74.47	0.98373	0.92109	0.8135	0.9331	0.43663
	74.47	0.98365	0.92163	0.81459	0.93333	0.43804
	74.53	0.98357	0.92216	0.81559	0.93356	0.43945
	74.56	0.98348	0.92269	0.81645	0.93379	0.44087
	74.57	0.9834	0.92323	0.81743	0.93401	0.44228
	74.6	0.98332	0.92375	0.81833	0.93423	0.44369
	74.64	0.98323	0.92428	0.81921	0.93446	0.4451
	74.67	0.98315	0.9248	0.82016	0.93468	0.4465
	74.7	0.98306	0.92533	0.8212	0.9349	0.44791
	74.73	0.98297	0.92584	0.82219	0.93511	0.44932
	74.76	0.98289	0.92636	0.8232	0.93533	0.45072
	74.81	0.9828	0.92688	0.82418	0.93555	0.45213
	74.84	0.98271	0.92739	0.82514	0.93576	0.45353
	74.88	0.98262	0.9279	0.82606	0.93598	0.45494
	74.91	0.98253	0.92841	0.82696	0.93619	0.45634
	74.94	0.98244	0.92891	0.8279	0.9364	0.45774
	74.97	0.98235	0.92942	0.82887	0.93661	0.45914
	75	0.98226	0.92992	0.82992	0.93682	0.46054
	75.05	0.98217	0.93042	0.83088	0.93703	0.46194
	75.08	0.98208	0.93091	0.83188	0.93724	0.46334
	75.11	0.98198	0.93141	0.83282	0.93745	0.46474
	75.14	0.98189	0.9319	0.8338	0.93765	0.46614
	75.18	0.9818	0.93239	0.83473	0.93786	0.46753
	75.18	0.9817	0.93288	0.83565	0.93806	0.46893
	75.22	0.98161	0.93337	0.83661	0.93826	0.47032
	75.28	0.98151	0.93385	0.83752	0.93846	0.47171
	75.31	0.98141	0.93433	0.83854	0.93866	0.4731
	75.34	0.98132	0.93481	0.83944	0.93886	0.47449
	75.37	0.98122	0.93529	0.84041	0.93906	0.47588
	75.39	0.98112	0.93576	0.84141	0.93925	0.47727
	75.42	0.98103	0.93623	0.84228	0.93945	0.47866
	75.45	0.98093	0.93671	0.84323	0.93964	0.48005
	75.49	0.98083	0.93717	0.84408	0.93984	0.48143
	75.52	0.98073	0.93764	0.845	0.94003	0.48282
	75.57	0.98063	0.9381	0.84588	0.94022	0.4842
	75.6	0.98053	0.93857	0.8468	0.94041	0.48558
	75.63	0.98043	0.93903	0.84771	0.9406	0.48696
	75.66	0.98033	0.93948	0.84861	0.94079	0.48834
	75.69	0.98023	0.93994	0.84955	0.94098	0.48972
	75.72	0.98013	0.94039	0.85039	0.94116	0.4911
	75.75	0.98003	0.94084	0.85123	0.94135	0.49247
	75.77	0.97993	0.94129	0.85205	0.94154	0.49385
	75.83	0.97983	0.94174	0.85291	0.94172	0.49522
	75.86	0.97973	0.94218	0.85381	0.9419	0.49659
	75.89	0.97963	0.94263	0.85469	0.94208	0.49797
	75.92	0.97953	0.94307	0.85556	0.94227	0.49934
	75.97	0.97942	0.9435	0.85639	0.94245	0.5007
	75.97	0.97932	0.94394	0.85721	0.94263	0.50207
	76.03	0.97922	0.94437	0.85798	0.9428	0.50344
	76.07	0.97912	0.9448	0.85879	0.94298	0.5048
	76.07	0.97901	0.94523	0.85959	0.94316	0.50616
	76.12	0.97891	0.94566	0.86043	0.94333	0.50753
	76.15	0.97881	0.94609	0.86121	0.94351	0.50889
	76.18	0.97871	0.94651	0.86204	0.94368	0.51025
	76.21	0.9786	0.94693	0.86284	0.94386	0.5116
	76.27	0.9785	0.94735	0.86365	0.94403	0.51296
	76.27	0.9784	0.94776	0.86448	0.9442	0.51432
	76.33	0.97829	0.94818	0.86526	0.94437	0.51567
	76.33	0.97819	0.94859	0.86608	0.94454	0.51702
	76.38	0.97809	0.949	0.86694	0.94471	0.51837
	76.41	0.97798	0.94941	0.86779	0.94488	0.51972
	76.44	0.97788	0.94981	0.86868	0.94505	0.52107
	76.47	0.97778	0.95022	0.86947	0.94522	0.52242
	76.5	0.97767	0.95062	0.87029	0.94538	0.52376
	76.55	0.97757	0.95102	0.87115	0.94555	0.5251
	76.58	0.97746	0.95142	0.87195	0.94571	0.52645
	76.61	0.97736	0.95181	0.87275	0.94588	0.52779
	76.64	0.97726	0.95221	0.87342	0.94604	0.52913
	76.65	0.97715	0.9526	0.87417	0.94621	0.53046
	76.71	0.97705	0.95299	0.87494	0.94637	0.5318
	76.73	0.97695	0.95337	0.8758	0.94653	0.53313
	76.79	0.97685	0.95376	0.87652	0.9467	0.53447
	76.82	0.97674	0.95414	0.87719	0.94686	0.5358
	76.85	0.97664	0.95452	0.87794	0.94702	0.53713
	76.88	0.97654	0.9549	0.87872	0.94718	0.53845
	76.9	0.97643	0.95528	0.87941	0.94734	0.53978
	76.93	0.97633	0.95565	0.88022	0.94749	0.5411
	76.99	0.97623	0.95602	0.88094	0.94765	0.54243
	76.99	0.97613	0.95639	0.88169	0.94781	0.54375
	77.02	0.97602	0.95676	0.88252	0.94796	0.54507
	77.07	0.97592	0.95713	0.88325	0.94812	0.54639
	77.1	0.97582	0.95749	0.88402	0.94827	0.5477
	77.16	0.97572	0.95785	0.88469	0.94843	0.54902
	77.16	0.97562	0.95821	0.88539	0.94858	0.55033
	77.19	0.97552	0.95857	0.88606	0.94873	0.55164
	77.25	0.97542	0.95893	0.8868	0.94888	0.55295
	77.26	0.97532	0.95928	0.88749	0.94904	0.55426
	77.28	0.97521	0.95963	0.88822	0.94919	0.55557
	77.34	0.97511	0.95998	0.88895	0.94934	0.55687
	77.37	0.97501	0.96033	0.88971	0.94949	0.55818
	77.4	0.97492	0.96068	0.89042	0.94964	0.55948
	77.43	0.97482	0.96102	0.89108	0.94979	0.56078
	77.46	0.97472	0.96136	0.89178	0.94993	0.56207
	77.48	0.97462	0.9617	0.89246	0.95008	0.56337
	77.53	0.97452	0.96204	0.89313	0.95023	0.56466
	77.57	0.97442	0.96237	0.8938	0.95038	0.56596
	77.6	0.97432	0.9627	0.89447	0.95052	0.56725
	77.63	0.97423	0.96304	0.89512	0.95067	0.56854
	77.66	0.97413	0.96336	0.89585	0.95081	0.56982
	77.68	0.97403	0.96369	0.89654	0.95096	0.57111
	77.74	0.97394	0.96402	0.89714	0.9511	0.57239
	77.77	0.97384	0.96434	0.89789	0.95124	0.57368
	77.8	0.97374	0.96466	0.89852	0.95138	0.57496
	77.84	0.97365	0.96498	0.89917	0.95153	0.57623
	77.86	0.97356	0.96529	0.89995	0.95167	0.57751
	77.89	0.97346	0.96561	0.90063	0.95181	0.57878
	77.92	0.97337	0.96592	0.90136	0.95194	0.58006
	77.95	0.97327	0.96623	0.90208	0.95208	0.58133
	77.98	0.97318	0.96654	0.90271	0.95222	0.5826
	78.01	0.97309	0.96685	0.90341	0.95236	0.58386
	78.04	0.973	0.96715	0.90406	0.95249	0.58513
	78.07	0.9729	0.96745	0.90463	0.95263	0.58639
	78.11	0.97281	0.96775	0.90522	0.95276	0.58765
	78.15	0.97272	0.96805	0.90586	0.9529	0.58891
	78.18	0.97263	0.96835	0.90644	0.95303	0.59017
	78.21	0.97254	0.96864	0.90702	0.95317	0.59143
	78.24	0.97245	0.96893	0.90772	0.9533	0.59268
	78.29	0.97237	0.96922	0.90837	0.95343	0.59393
	78.32	0.97228	0.96951	0.90901	0.95357	0.59518
	78.35	0.97219	0.9698	0.9097	0.9537	0.59643
	78.38	0.9721	0.97008	0.91033	0.95383	0.59768
	78.41	0.97202	0.97036	0.911	0.95396	0.59892
	78.44	0.97193	0.97064	0.91163	0.95408	0.60017
	78.47	0.97185	0.97092	0.91232	0.95421	0.60141
	78.5	0.97176	0.97119	0.91297	0.95434	0.60264
	78.56	0.97168	0.97147	0.91352	0.95447	0.60388
	78.56	0.97159	0.97174	0.91418	0.95459	0.60512
	78.62	0.97151	0.97201	0.91488	0.95472	0.60635
	78.65	0.97143	0.97228	0.91554	0.95485	0.60758
	78.67	0.97135	0.97254	0.91615	0.95497	0.60881
	78.72	0.97127	0.97281	0.91684	0.95509	0.61003
	78.76	0.97119	0.97307	0.91752	0.95522	0.61126
	78.76	0.97111	0.97333	0.91812	0.95534	0.61248
	78.82	0.97103	0.97358	0.91874	0.95546	0.6137
	78.85	0.97095	0.97384	0.91932	0.95558	0.61492
	78.87	0.97087	0.97408	0.9199	0.95571	0.61614
	78.9	0.97079	0.97431	0.92041	0.95583	0.61735
	78.96	0.97072	0.97454	0.92093	0.95595	0.61857
	78.96	0.97064	0.97476	0.92147	0.95607	0.61978
	78.99	0.97057	0.97499	0.92214	0.95619	0.62099
	79.02	0.97049	0.97521	0.92272	0.95631	0.62219
	79.08	0.97042	0.97543	0.92334	0.95642	0.6234
	79.11	0.97035	0.97564	0.92378	0.95654	0.6246
	79.14	0.97028	0.97585	0.92435	0.95666	0.6258
	79.17	0.9702	0.97606	0.92494	0.95678	0.627
	79.2	0.97013	0.97627	0.92544	0.95689	0.6282
	79.23	0.97006	0.97647	0.92597	0.95701	0.62939
	79.25	0.96999	0.97667	0.92655	0.95712	0.63058
	79.3	0.96993	0.97687	0.92711	0.95723	0.63177
	79.33	0.96986	0.97707	0.92763	0.95735	0.63296
	79.37	0.96979	0.97726	0.92819	0.95746	0.63415
	79.4	0.96973	0.97745	0.92873	0.95757	0.63533
	79.43	0.96966	0.97764	0.92935	0.95768	0.63652
	79.46	0.9696	0.97782	0.92993	0.95779	0.6377
	79.49	0.96953	0.97801	0.93042	0.9579	0.63887
	79.54	0.96947	0.97819	0.93094	0.95801	0.64005
	79.57	0.96941	0.97836	0.93149	0.95811	0.64122
	79.6	0.96935	0.97854	0.932	0.95822	0.6424
	79.63	0.96928	0.97871	0.9325	0.95833	0.64357
	79.64	0.96923	0.97888	0.93303	0.95843	0.64473
	79.7	0.96917	0.97905	0.93351	0.95854	0.6459
	79.72	0.96911	0.97921	0.93403	0.95864	0.64706
	79.75	0.96905	0.97938	0.9345	0.95875	0.64822
	79.78	0.96899	0.97953	0.935	0.95885	0.64938
	79.81	0.96894	0.97969	0.93546	0.95896	0.65054
	79.86	0.96888	0.97985	0.93599	0.95906	0.6517
	79.89	0.96883	0.98	0.93647	0.95916	0.65285
	79.92	0.96878	0.98015	0.93699	0.95926	0.654
	79.95	0.96873	0.9803	0.93746	0.95936	0.65515
	79.98	0.96867	0.98044	0.93784	0.95946	0.6563
	80.01	0.96862	0.98059	0.9383	0.95956	0.65744
	80.04	0.96857	0.98073	0.93879	0.95966	0.65858
	80.1	0.96853	0.98087	0.93936	0.95976	0.65972
	80.1	0.96848	0.98101	0.9398	0.95985	0.66086
	80.16	0.96843	0.98114	0.94027	0.95995	0.662
	80.18	0.96839	0.98128	0.94078	0.96005	0.66313
	80.21	0.96834	0.98141	0.94129	0.96014	0.66427
	80.24	0.9683	0.98154	0.94174	0.96023	0.6654
	80.28	0.96825	0.98166	0.94227	0.96033	0.66652
	80.31	0.96821	0.98179	0.94275	0.96042	0.66765
	80.34	0.96817	0.98191	0.94318	0.96051	0.66877
	80.37	0.96813	0.98203	0.94365	0.9606	0.66989
	80.41	0.96809	0.98215	0.94424	0.96069	0.67101
	80.44	0.96805	0.98227	0.94466	0.96078	0.67213
	80.5	0.96801	0.98238	0.94515	0.96087	0.67325
	80.5	0.96798	0.9825	0.9456	0.96096	0.67436
	80.57	0.96794	0.98261	0.94608	0.96105	0.67547
	80.57	0.96791	0.98272	0.94651	0.96114	0.67658
	80.6	0.96787	0.98282	0.94698	0.96122	0.67768
	80.65	0.96784	0.98293	0.94735	0.96131	0.67879
	80.68	0.96781	0.98303	0.94781	0.96139	0.67989
	80.71	0.96778	0.98314	0.94821	0.96148	0.68099
	80.74	0.96775	0.98324	0.94874	0.96156	0.68209
	80.77	0.96772	0.98334	0.9491	0.96164	0.68318
	80.8	0.96769	0.98344	0.94953	0.96172	0.68428
	80.83	0.96766	0.98353	0.94995	0.96181	0.68537
	80.87	0.96763	0.98362	0.95038	0.96189	0.68646
	80.89	0.96761	0.98372	0.9508	0.96197	0.68755
	80.95	0.96759	0.98381	0.95117	0.96205	0.68863
	80.98	0.96756	0.9839	0.95157	0.96212	0.68971
	81	0.96754	0.98399	0.95202	0.9622	0.6908
	81.03	0.96752	0.98407	0.95236	0.96228	0.69187
	81.06	0.9675	0.98416	0.95276	0.96235	0.69295
	81.09	0.96748	0.98424	0.95318	0.96243	0.69403
	81.14	0.96746	0.98432	0.95351	0.9625	0.6951
	81.15	0.96744	0.9844	0.95388	0.96258	0.69617
	81.21	0.96743	0.98448	0.95424	0.96265	0.69724
	81.24	0.96741	0.98456	0.95455	0.96273	0.6983
	81.27	0.9674	0.98463	0.9549	0.9628	0.69937
	81.3	0.96738	0.9847	0.95536	0.96287	0.70043
	81.33	0.96737	0.98478	0.95578	0.96294	0.70149
	81.36	0.96736	0.98485	0.95624	0.96301	0.70254
	81.41	0.96735	0.98492	0.9566	0.96308	0.7036
	81.44	0.96734	0.98499	0.95717	0.96315	0.70465
	81.48	0.96733	0.98505	0.95748	0.96322	0.7057
	81.48	0.96733	0.98512	0.95791	0.96329	0.70675
	81.54	0.96732	0.98518	0.95829	0.96335	0.7078
	81.56	0.96732	0.98525	0.95871	0.96342	0.70884
	81.59	0.96731	0.98531	0.95904	0.96348	0.70988
	81.62	0.96731	0.98537	0.95945	0.96355	0.71092
	81.64	0.96731	0.98543	0.9598	0.96361	0.71196
	81.7	0.96731	0.98549	0.96024	0.96367	0.713
	81.73	0.96731	0.98555	0.96058	0.96374	0.71403
	81.77	0.96731	0.9856	0.96092	0.9638	0.71506
	81.8	0.96731	0.98566	0.96121	0.96386	0.71609
	81.83	0.96731	0.98571	0.96159	0.96392	0.71712
	81.86	0.96732	0.98576	0.96192	0.96397	0.71814
	81.88	0.96732	0.98582	0.96228	0.96403	0.71917
	81.91	0.96733	0.98587	0.96264	0.96409	0.72019
	81.94	0.96733	0.98592	0.96311	0.96414	0.72121
	82	0.96734	0.98596	0.96346	0.9642	0.72222
	82.03	0.96735	0.98601	0.96388	0.96425	0.72324
	82.06	0.96736	0.98606	0.96417	0.96431	0.72425
	82.07	0.96737	0.9861	0.96453	0.96436	0.72526
	82.13	0.96739	0.98615	0.96485	0.96441	0.72627
	82.15	0.9674	0.98619	0.96506	0.96446	0.72727
	82.17	0.96741	0.98623	0.96528	0.96451	0.72828
	82.23	0.96743	0.98627	0.96563	0.96456	0.72928
	82.26	0.96744	0.98632	0.96605	0.9646	0.73028
	82.29	0.96746	0.98635	0.96635	0.96465	0.73128
	82.32	0.96748	0.98639	0.96664	0.96469	0.73227
	82.35	0.9675	0.98643	0.96684	0.96474	0.73326
	82.39	0.96752	0.98647	0.96717	0.96478	0.73426
	82.42	0.96754	0.9865	0.96744	0.96482	0.73524
	82.44	0.96756	0.98654	0.96783	0.96486	0.73623
	82.47	0.96759	0.98657	0.96809	0.9649	0.73722
	82.5	0.96761	0.98661	0.96834	0.96494	0.7382
	82.56	0.96763	0.98664	0.96863	0.96498	0.73918
	82.56	0.96766	0.98667	0.96896	0.96502	0.74016
	82.62	0.96769	0.9867	0.96918	0.96506	0.74113
	82.65	0.96771	0.98673	0.96952	0.96509	0.74211
	82.68	0.96774	0.98676	0.96978	0.96513	0.74308
	82.69	0.96777	0.98679	0.97004	0.96516	0.74405
	82.73	0.9678	0.98682	0.97033	0.96519	0.74502
	82.76	0.96783	0.98685	0.97058	0.96522	0.74598
	82.79	0.96787	0.98687	0.97082	0.96525	0.74694
	82.85	0.9679	0.9869	0.97105	0.96528	0.74791
	82.85	0.96793	0.98692	0.97136	0.96531	0.74886
	82.91	0.96797	0.98695	0.97171	0.96534	0.74982
	82.94	0.968	0.98697	0.972	0.96537	0.75078
	82.97	0.96804	0.987	0.97221	0.96539	0.75173
	83.01	0.96808	0.98702	0.97244	0.96542	0.75268
	83.04	0.96812	0.98704	0.97264	0.96544	0.75363
	83.06	0.96816	0.98706	0.97291	0.96546	0.75458
	83.09	0.9682	0.98708	0.97318	0.96548	0.75552
	83.15	0.96824	0.9871	0.97339	0.9655	0.75646
	83.15	0.96828	0.98712	0.97366	0.96552	0.7574
	83.21	0.96832	0.98714	0.97395	0.96554	0.75834
	83.24	0.96834	0.98716	0.97433	0.96555	0.75928
	83.27	0.96835	0.98718	0.97461	0.96557	0.76021
	83.3	0.96837	0.98719	0.97494	0.96558	0.76114
	83.33	0.96838	0.98721	0.97522	0.96559	0.76207
	83.38	0.9684	0.98723	0.9755	0.96561	0.763
	83.38	0.96842	0.98724	0.97573	0.96562	0.76393
	83.41	0.96844	0.98726	0.97599	0.96563	0.76485
	83.47	0.96845	0.98727	0.97621	0.96564	0.76577
	83.5	0.96847	0.98729	0.97651	0.96564	0.76669
	83.53	0.96849	0.9873	0.97667	0.96565	0.76761
	83.59	0.96851	0.98731	0.97692	0.96565	0.76852
	83.6	0.96853	0.98733	0.97708	0.96566	0.76944
	83.63	0.96855	0.98734	0.97731	0.96566	0.77035
	83.66	0.96857	0.98735	0.97754	0.96566	0.77126
	83.69	0.96859	0.98736	0.97773	0.96566	0.77216
	83.71	0.96861	0.98737	0.97786	0.96566	0.77307
	83.77	0.96864	0.98738	0.97812	0.96566	0.77397
	83.8	0.96866	0.98739	0.97829	0.96565	0.77487
	83.83	0.96868	0.9874	0.9785	0.96565	0.77577
	83.86	0.96871	0.98741	0.97865	0.96564	0.77667
	83.89	0.96873	0.98742	0.97884	0.96564	0.77756
	83.92	0.96875	0.98743	0.979	0.96563	0.77845
	83.95	0.96878	0.98744	0.97918	0.96562	0.77934
	83.98	0.9688	0.98745	0.97937	0.96561	0.78023
	84.01	0.96883	0.98745	0.97959	0.9656	0.78112
	84.07	0.96885	0.98746	0.97976	0.96558	0.782
	84.09	0.96888	0.98747	0.97995	0.96557	0.78289
	84.12	0.96891	0.98747	0.98016	0.96556	0.78377
	84.15	0.96893	0.98748	0.98041	0.96554	0.78465
	84.18	0.96896	0.98749	0.98052	0.96552	0.78552
	84.22	0.96899	0.98749	0.98072	0.96551	0.7864
	84.25	0.96902	0.9875	0.98091	0.96549	0.78727
	84.28	0.96905	0.9875	0.9811	0.96547	0.78814
	84.31	0.96908	0.98751	0.9812	0.96545	0.78901
	84.34	0.96911	0.98751	0.98142	0.96542	0.78987
	84.37	0.96914	0.98751	0.98168	0.9654	0.79074
	84.4	0.96917	0.98752	0.98182	0.96537	0.7916
	84.46	0.9692	0.98752	0.98199	0.96535	0.79246
	84.48	0.96923	0.98753	0.98217	0.96532	0.79332
	84.51	0.96926	0.98753	0.98234	0.96529	0.79417
	84.54	0.96929	0.98753	0.98246	0.96526	0.79503
	84.57	0.96933	0.98754	0.98263	0.96523	0.79588
	84.63	0.96936	0.98754	0.98275	0.9652	0.79673
	84.63	0.96939	0.98754	0.98292	0.96517	0.79758
	84.66	0.96943	0.98755	0.98304	0.96513	0.79842
	84.69	0.96946	0.98755	0.98305	0.9651	0.79927
	84.75	0.9695	0.98755	0.98317	0.96506	0.80011
	84.78	0.96953	0.98755	0.98328	0.96502	0.80095
	84.81	0.96957	0.98756	0.98347	0.96498	0.80179
	84.82	0.96961	0.98756	0.98365	0.96494	0.80262
	84.88	0.96964	0.98756	0.9838	0.9649	0.80346
	84.91	0.96968	0.98756	0.98387	0.96485	0.80429
	84.93	0.96972	0.98756	0.98409	0.96481	0.80512
	84.96	0.96976	0.98756	0.98427	0.96476	0.80595
	85.02	0.96979	0.98757	0.98439	0.96472	0.80677
	85.02	0.96983	0.98757	0.9845	0.96467	0.8076
	85.07	0.96987	0.98757	0.98461	0.96462	0.80842
	85.1	0.96991	0.98757	0.98474	0.96457	0.80924
	85.14	0.96995	0.98757	0.98491	0.96451	0.81006
	85.17	0.96999	0.98757	0.98509	0.96446	0.81087
	85.2	0.97003	0.98757	0.98519	0.9644	0.81169
	85.23	0.97007	0.98757	0.98536	0.96435	0.8125
	85.26	0.97012	0.98757	0.98536	0.96429	0.81331
	85.29	0.97016	0.98757	0.98548	0.96423	0.81412
	85.32	0.9702	0.98757	0.98552	0.96417	0.81493
	85.38	0.97025	0.98756	0.98567	0.96411	0.81573
	85.41	0.97029	0.98756	0.98575	0.96405	0.81653
	85.41	0.97033	0.98755	0.98587	0.96399	0.81733
	85.47	0.97038	0.98754	0.98593	0.96392	0.81813
	85.5	0.97042	0.98754	0.98596	0.96385	0.81893
	85.53	0.97047	0.98753	0.98611	0.96379	0.81972
	85.56	0.97051	0.98751	0.98621	0.96372	0.82052
	85.59	0.97056	0.9875	0.98626	0.96365	0.82131
	85.62	0.97061	0.98749	0.98639	0.96358	0.8221
	85.64	0.97065	0.98748	0.98647	0.9635	0.82288
	85.67	0.9707	0.98746	0.98656	0.96343	0.82367
	85.73	0.97075	0.98745	0.98663	0.96335	0.82445
	85.74	0.9708	0.98743	0.9867	0.96328	0.82523
	85.8	0.97085	0.98741	0.98682	0.9632	0.82601
	85.8	0.97089	0.9874	0.98689	0.96312	0.82679
	85.86	0.97094	0.98738	0.98695	0.96304	0.82757
	85.89	0.97099	0.98736	0.98709	0.96294	0.82834
	85.92	0.97105	0.98734	0.98723	0.96285	0.82911
	85.95	0.9711	0.98732	0.98736	0.96275	0.82988
	85.98	0.97115	0.9873	0.98745	0.96265	0.83065
	86.01	0.9712	0.98727	0.98758	0.96255	0.83142
	86.05	0.97125	0.98725	0.98766	0.96245	0.83218
	86.07	0.9713	0.98723	0.98774	0.96234	0.83294
	86.13	0.97136	0.9872	0.98786	0.96224	0.8337
	86.16	0.97141	0.98718	0.98789	0.96214	0.83446
	86.19	0.97146	0.98715	0.98791	0.96203	0.83522
	86.21	0.97152	0.98713	0.98798	0.96192	0.83597
	86.24	0.97157	0.9871	0.98804	0.96181	0.83673
	86.3	0.97163	0.98707	0.9881	0.9617	0.83748
	86.3	0.97169	0.98704	0.98816	0.96159	0.83823
	86.37	0.97174	0.98702	0.98826	0.96148	0.83897
	86.37	0.9718	0.98699	0.98827	0.96136	0.83972
	86.43	0.97185	0.98696	0.98839	0.96125	0.84046
	86.46	0.97191	0.98693	0.98844	0.96113	0.8412
	86.49	0.97197	0.9869	0.98847	0.96101	0.84194
	86.52	0.97203	0.98687	0.98851	0.96089	0.84268
	86.55	0.97209	0.98684	0.98858	0.96077	0.84342
	86.58	0.97215	0.98681	0.98873	0.96065	0.84415
	86.61	0.97221	0.98678	0.98876	0.96053	0.84488
	86.64	0.97227	0.98675	0.98878	0.9604	0.84561
	86.67	0.97233	0.98672	0.98888	0.96028	0.84634
	86.71	0.97239	0.98669	0.98899	0.96015	0.84707
	86.74	0.97245	0.98666	0.98909	0.96002	0.84779
	86.77	0.97251	0.98663	0.98919	0.95989	0.84852
	86.82	0.97257	0.9866	0.9893	0.95976	0.84924
	86.85	0.97263	0.9866	0.98939	0.95963	0.84996
	86.88	0.9727	0.98661	0.98949	0.95949	0.85067
	86.91	0.97276	0.98661	0.98959	0.95936	0.85139
	86.94	0.97283	0.98661	0.98968	0.95922	0.8521
	86.97	0.97289	0.98662	0.98978	0.95909	0.85281
	86.98	0.97295	0.98662	0.98987	0.95895	0.85352
	87.04	0.97302	0.98663	0.98996	0.95881	0.85423
	87.07	0.97309	0.98663	0.99005	0.95867	0.85494
	87.09	0.97315	0.98663	0.99014	0.95852	0.85564
	87.15	0.97322	0.98664	0.99023	0.95838	0.85635
	87.18	0.97328	0.98664	0.99031	0.95824	0.85705
	87.21	0.97335	0.98664	0.9904	0.95809	0.85775
	87.24	0.97342	0.98665	0.99048	0.95794	0.85844
	87.27	0.97349	0.98665	0.99056	0.95779	0.85914
	87.31	0.97356	0.98665	0.99064	0.95764	0.85983
	87.34	0.97363	0.98665	0.99072	0.95749	0.86053
	87.37	0.9737	0.98666	0.9908	0.95734	0.86122
	87.39	0.97377	0.98666	0.99088	0.95719	0.8619
	87.42	0.97384	0.98666	0.99095	0.95703	0.86259
	87.45	0.97391	0.98666	0.99102	0.95688	0.86327
	87.51	0.97398	0.98667	0.9911	0.95672	0.86396
	87.54	0.97405	0.98667	0.99117	0.95656	0.86464
	87.57	0.97412	0.98667	0.99124	0.9564	0.86532
	87.6	0.97419	0.98667	0.99131	0.95624	0.86599
	87.61	0.97427	0.98667	0.99137	0.95608	0.86667
	87.67	0.97434	0.98667	0.99144	0.95591	0.86734
	87.7	0.97441	0.98667	0.9915	0.95575	0.86801
	87.73	0.97449	0.98667	0.99157	0.95558	0.86868
	87.76	0.97456	0.98668	0.99163	0.95541	0.86935
	87.79	0.97464	0.98668	0.99169	0.95525	0.87002
	87.82	0.97471	0.98668	0.99175	0.95507	0.87069
	87.85	0.97479	0.98668	0.9918	0.9549	0.87135
	87.88	0.97487	0.98668	0.99186	0.95473	0.87202
	87.91	0.97494	0.98668	0.99191	0.95456	0.87268
	87.95	0.97502	0.98668	0.99197	0.95438	0.87335
	87.97	0.9751	0.98668	0.99202	0.95421	0.87401
	88.03	0.97518	0.98668	0.99207	0.95403	0.87467
	88.06	0.97525	0.98667	0.99212	0.95385	0.87533
	88.09	0.97533	0.98667	0.99217	0.95367	0.87599
	88.12	0.97541	0.98667	0.99221	0.95349	0.87665
	88.15	0.97549	0.98667	0.99226	0.9533	0.87731
	88.18	0.97557	0.98667	0.9923	0.95312	0.87797
	88.21	0.97565	0.98667	0.99235	0.95293	0.87862
	88.25	0.97573	0.98667	0.99239	0.95275	0.87928
	88.28	0.97582	0.98667	0.99243	0.95256	0.87993
	88.31	0.9759	0.98666	0.99247	0.95237	0.88058
	88.34	0.97598	0.98666	0.9925	0.95218	0.88123
	88.37	0.97606	0.98666	0.99254	0.95199	0.88188
	88.4	0.97615	0.98666	0.99257	0.9518	0.88253
	88.43	0.97623	0.98666	0.99261	0.9516	0.88317
	88.49	0.97631	0.98665	0.99264	0.95141	0.88382
	88.52	0.9764	0.98665	0.99267	0.95121	0.88446
	88.54	0.97648	0.98665	0.9927	0.95101	0.88509
	88.58	0.97657	0.98664	0.99273	0.95081	0.88573
	88.61	0.97666	0.98664	0.99275	0.95061	0.88637
	88.64	0.97674	0.98664	0.99278	0.95041	0.887
	88.67	0.97683	0.98663	0.9928	0.95021	0.88763
	88.7	0.97692	0.98663	0.99283	0.95	0.88826
	88.73	0.977	0.98663	0.99285	0.9498	0.88889
	88.77	0.97709	0.98662	0.99287	0.94959	0.88952
	88.8	0.97718	0.98662	0.99288	0.94938	0.89014
	88.86	0.97727	0.98662	0.9929	0.94917	0.89076
	88.9	0.97736	0.98661	0.99292	0.94896	0.89138
	88.9	0.97745	0.98661	0.99293	0.94875	0.892
	88.93	0.97754	0.9866	0.99294	0.94854	0.89262
	88.96	0.97763	0.9866	0.99296	0.94832	0.89324
	88.99	0.97772	0.98659	0.99297	0.94811	0.89385
	89.05	0.97781	0.98659	0.99298	0.94789	0.89446
	89.08	0.9779	0.98658	0.99298	0.94767	0.89507
	89.11	0.978	0.98658	0.99299	0.94745	0.89568
	89.13	0.97809	0.98657	0.99299	0.94723	0.89629
	89.16	0.97818	0.98657	0.993	0.94701	0.89689
	89.2	0.97828	0.98656	0.993	0.94678	0.8975
	89.23	0.97837	0.98655	0.993	0.94656	0.8981
	89.26	0.97846	0.98655	0.993	0.94633	0.8987
	89.29	0.97856	0.98654	0.993	0.94611	0.89929
	89.32	0.97865	0.98654	0.993	0.94588	0.89989
	89.35	0.97875	0.98653	0.99299	0.94565	0.90049
	89.41	0.97885	0.98652	0.99299	0.94542	0.90108
	89.44	0.97894	0.98652	0.99298	0.94519	0.90167
	89.47	0.97904	0.98651	0.99297	0.94495	0.90226
	89.5	0.97914	0.9865	0.99296	0.94472	0.90284
	89.51	0.97924	0.98649	0.99295	0.94448	0.90343
	89.57	0.97933	0.98649	0.99294	0.94424	0.90401
	89.6	0.97943	0.98648	0.99292	0.94401	0.9046
	89.63	0.97953	0.98647	0.99291	0.94377	0.90518
	89.66	0.97963	0.98646	0.99289	0.94352	0.90575
	89.69	0.97973	0.98646	0.99287	0.94328	0.90633
	89.72	0.97983	0.98645	0.99285	0.94304	0.90691
	89.75	0.97993	0.98644	0.99283	0.94279	0.90748
	89.78	0.98004	0.98643	0.99281	0.94255	0.90805
	89.82	0.98014	0.98642	0.99279	0.9423	0.90862
	89.85	0.98024	0.98641	0.99276	0.94205	0.90919
	89.88	0.98034	0.98641	0.99274	0.9418	0.90975
	89.94	0.98045	0.9864	0.99271	0.94155	0.91032
	89.94	0.98055	0.98639	0.99268	0.9413	0.91088
	89.97	0.98065	0.98638	0.99265	0.94104	0.91144
	90.03	0.98076	0.98637	0.99262	0.94079	0.912
	90.03	0.98086	0.98636	0.99259	0.94053	0.91256
	90.09	0.98097	0.98635	0.99255	0.94027	0.91311
	90.12	0.98107	0.98634	0.99252	0.94002	0.91367
	90.16	0.98118	0.98633	0.99248	0.93975	0.91422
	90.19	0.98129	0.98632	0.99244	0.93949	0.91477
	90.22	0.98139	0.98631	0.9924	0.93923	0.91532
	90.25	0.9815	0.9863	0.99236	0.93897	0.91586
	90.27	0.98161	0.98629	0.99232	0.9387	0.91641
	90.31	0.98172	0.98628	0.99227	0.93844	0.91695
	90.34	0.98183	0.98627	0.99223	0.93817	0.91749
	90.37	0.98194	0.98625	0.99218	0.9379	0.91803
	90.4	0.98204	0.98624	0.99214	0.93763	0.91857
	90.46	0.98215	0.98623	0.99209	0.93736	0.91911
	90.47	0.98227	0.98622	0.99204	0.93708	0.91964
	90.5	0.98238	0.98621	0.99198	0.93681	0.92017
	90.56	0.98249	0.9862	0.99193	0.93653	0.9207
	90.56	0.9826	0.98619	0.99188	0.93626	0.92123
	90.62	0.98271	0.98617	0.99182	0.93598	0.92176
	90.65	0.98282	0.98616	0.99176	0.9357	0.92229
	90.68	0.98294	0.98615	0.99171	0.93542	0.92281
	90.71	0.98305	0.98614	0.99165	0.93514	0.92333
	90.75	0.98316	0.98612	0.99159	0.93486	0.92385
	90.75	0.98328	0.98611	0.99152	0.93457	0.92437
	90.82	0.98339	0.9861	0.99146	0.93429	0.92489
	90.82	0.98351	0.98608	0.99139	0.934	0.9254
	90.87	0.98362	0.98607	0.99133	0.93371	0.92591
	90.9	0.98374	0.98606	0.99126	0.93342	0.92643
	90.93	0.98386	0.98604	0.99119	0.93313	0.92694
	90.99	0.98397	0.98603	0.99112	0.93284	0.92744
	90.99	0.98409	0.98602	0.99105	0.93255	0.92795
	91.02	0.98421	0.986	0.99097	0.93225	0.92845
	91.05	0.98433	0.98599	0.9909	0.93196	0.92896
	91.12	0.98445	0.98597	0.99082	0.93166	0.92946
	91.12	0.98457	0.98596	0.99075	0.93136	0.92996
	91.15	0.98469	0.98595	0.99067	0.93106	0.93045
	91.19	0.98481	0.98593	0.99059	0.93076	0.93095
	91.22	0.98493	0.98592	0.99051	0.93046	0.93144
	91.25	0.98505	0.9859	0.99042	0.93016	0.93193
	91.31	0.98517	0.98589	0.99034	0.92985	0.93242
	91.34	0.98529	0.98587	0.99025	0.92955	0.93291
	91.37	0.98541	0.98585	0.99017	0.92924	0.9334
	91.4	0.98553	0.98584	0.99008	0.92893	0.93388
	91.43	0.98566	0.98582	0.98999	0.92862	0.93437
	91.43	0.98578	0.98581	0.9899	0.92831	0.93485
	91.5	0.9859	0.98579	0.98981	0.928	0.93533
	91.53	0.98603	0.98578	0.98971	0.92768	0.9358
	91.56	0.98615	0.98576	0.98962	0.92737	0.93628
	91.59	0.98628	0.98574	0.98952	0.92705	0.93675
	91.62	0.9864	0.98573	0.98943	0.92674	0.93723
	91.65	0.98653	0.98571	0.98933	0.92642	0.9377
	91.68	0.98666	0.98569	0.98923	0.9261	0.93816
	91.71	0.98678	0.98568	0.98913	0.92578	0.93863
	91.75	0.98691	0.98566	0.98902	0.92545	0.9391
	91.78	0.98704	0.98564	0.98892	0.92513	0.93956
	91.82	0.98717	0.98562	0.98881	0.92481	0.94002
	91.85	0.9873	0.98561	0.98871	0.92448	0.94048
	91.88	0.98742	0.98559	0.9886	0.92415	0.94094
	91.94	0.98755	0.98557	0.98849	0.92382	0.9414
	91.97	0.98768	0.98555	0.98838	0.92349	0.94185
	91.97	0.98781	0.98553	0.98826	0.92316	0.9423
	92	0.98795	0.98551	0.98815	0.92283	0.94276
	92.05	0.98808	0.9855	0.98804	0.9225	0.9432
	92.09	0.98821	0.98548	0.98792	0.92216	0.94365
	92.13	0.98834	0.98546	0.9878	0.92183	0.9441
	92.16	0.98847	0.98544	0.98768	0.92149	0.94454
	92.19	0.98861	0.98542	0.98756	0.92115	0.94498
	92.22	0.98874	0.9854	0.98744	0.92081	0.94542
	92.25	0.98887	0.98538	0.98732	0.92047	0.94586
	92.28	0.98901	0.98536	0.98719	0.92013	0.9463
	92.31	0.98914	0.98534	0.98707	0.91978	0.94674
	92.34	0.98928	0.98532	0.98694	0.91944	0.94717
	92.38	0.98941	0.9853	0.98681	0.91909	0.9476
	92.41	0.98955	0.98528	0.98668	0.91874	0.94803
	92.45	0.98968	0.98526	0.98655	0.91839	0.94846
	92.48	0.98982	0.98524	0.98642	0.91804	0.94889
	92.51	0.98996	0.98522	0.98628	0.91769	0.94931
	92.54	0.9901	0.9852	0.98615	0.91734	0.94973
	92.57	0.99023	0.98518	0.98601	0.91699	0.95015
	92.59	0.99037	0.98516	0.98587	0.91663	0.95057
	92.63	0.99051	0.98514	0.98574	0.91627	0.95099
	92.66	0.99065	0.98512	0.98559	0.91592	0.95141
	92.69	0.99079	0.98509	0.98545	0.91556	0.95182
	92.76	0.99093	0.98507	0.98531	0.9152	0.95223
	92.76	0.99107	0.98505	0.98516	0.91484	0.95264
	92.79	0.99121	0.98503	0.98502	0.91447	0.95305
	92.86	0.99135	0.98501	0.98487	0.91411	0.95346
	92.86	0.9915	0.98498	0.98472	0.91374	0.95386
	92.92	0.99164	0.98496	0.98457	0.91338	0.95427
	92.92	0.99178	0.98494	0.98442	0.91301	0.95467
	92.98	0.99193	0.98492	0.98427	0.91264	0.95507
	93.01	0.99207	0.98489	0.98411	0.91227	0.95547
	93.01	0.99221	0.98487	0.98396	0.9119	0.95586
	93.08	0.99236	0.98485	0.9838	0.91152	0.95626
	93.08	0.9925	0.98483	0.98364	0.91115	0.95665
	93.12	0.99265	0.9848	0.98348	0.91077	0.95704
	93.15	0.99279	0.98478	0.98332	0.9104	0.95743
	93.17	0.99294	0.98475	0.98316	0.91002	0.95782
	93.23	0.99309	0.98473	0.983	0.90964	0.9582
	93.26	0.99323	0.98471	0.98283	0.90926	0.95859
	93.3	0.99338	0.98468	0.98267	0.90888	0.95897
	93.3	0.99353	0.98466	0.9825	0.90849	0.95935
	93.33	0.99368	0.98463	0.98233	0.90811	0.95973
	93.39	0.99383	0.98461	0.98216	0.90772	0.9601
	93.4	0.99398	0.98458	0.98199	0.90734	0.96048
	93.46	0.99413	0.98456	0.98182	0.90695	0.96085
	93.5	0.99428	0.98454	0.98164	0.90656	0.96122
	93.53	0.99443	0.98451	0.98147	0.90617	0.96159
	93.56	0.99458	0.98448	0.98129	0.90578	0.96196
	93.59	0.99473	0.98446	0.98111	0.90538	0.96233
	93.62	0.99488	0.98443	0.98093	0.90499	0.96269
	93.65	0.99503	0.98441	0.98075	0.90459	0.96305
	93.69	0.99519	0.98438	0.98057	0.9042	0.96342
	93.72	0.99534	0.98436	0.98038	0.9038	0.96377
	93.76	0.99549	0.98433	0.9802	0.9034	0.96413
	93.78	0.99565	0.9843	0.98001	0.903	0.96449
	93.81	0.9958	0.98428	0.97982	0.9026	0.96484
	93.84	0.99596	0.98425	0.97963	0.90219	0.96519
	93.91	0.99611	0.98422	0.97944	0.90179	0.96554
	93.94	0.99627	0.9842	0.97925	0.90138	0.96589
	93.94	0.99642	0.98417	0.97906	0.90097	0.96624
	93.97	0.99658	0.98414	0.97886	0.90057	0.96658
	94.04	0.99674	0.98412	0.97867	0.90016	0.96693
	94.04	0.9969	0.98409	0.97847	0.89974	0.96727
	94.08	0.99705	0.98406	0.97827	0.89933	0.96761
	94.11	0.99721	0.98403	0.97807	0.89892	0.96795
	94.14	0.99737	0.984	0.97787	0.8985	0.96828
	94.2	0.99753	0.98398	0.97767	0.89809	0.96862
	94.2	0.99769	0.98395	0.97747	0.89767	0.96895
	94.24	0.99785	0.98392	0.97726	0.89725	0.96928
	94.27	0.99801	0.98389	0.97705	0.89683	0.96961
	94.3	0.99817	0.98386	0.97685	0.89641	0.96994
	94.33	0.99833	0.98383	0.97664	0.89599	0.97026
	94.38	0.99849	0.9838	0.97643	0.89556	0.97059
	94.39	0.99866	0.98378	0.97621	0.89514	0.97091
	94.43	0.99882	0.98375	0.976	0.89471	0.97123
	94.49	0.99898	0.98372	0.97579	0.89429	0.97155
	94.52	0.99915	0.98369	0.97557	0.89386	0.97186
	94.55	0.99931	0.98366	0.97535	0.89343	0.97218
	94.59	0.99947	0.98363	0.97513	0.893	0.97249
	94.62	0.99964	0.9836	0.97491	0.89256	0.9728
	94.65	0.9998	0.98357	0.97469	0.89213	0.97311
	94.68	0.99997	0.98354	0.97447	0.89169	0.97342
	94.72	1.00014	0.98351	0.97424	0.89126	0.97373
	94.76	1.0003	0.98348	0.97402	0.89082	0.97403
	94.76	1.00047	0.98345	0.97379	0.89038	0.97433
	94.79	1.00064	0.98341	0.97356	0.88994	0.97463
	94.85	1.00081	0.98338	0.97333	0.8895	0.97493
	94.85	1.00097	0.98335	0.9731	0.88906	0.97523
			--			0.97552
			--			0.97582
			--			0.97611
			--			0.9764
			--			0.97669
			--			0.97698
			--			0.97726
			--			0.97754
			--			0.97782
			--			0.9781
			--			0.97838
			--			0.97866
			--			0.97893
			--			0.9792
			--			0.97947
			--			0.97974
			--			0.98001
			--			0.98028
			--			0.98054
			--			0.9808
			--			0.98106
			--			0.98132
			--			0.98158
			--			0.98183
			--			0.98208
			--			0.98234
			--			0.98258
			--			0.98283
			--			0.98308
			--			0.98332
			--			0.98356
			--			0.98381
			--			0.98404
			--			0.98428
			--			0.98452
			--			0.98475
			--			0.98498
			--			0.98521
			--			0.98544
			--			0.98567
			--			0.98589
			--			0.98611
			--			0.98633
			--			0.98655
			--			0.98677
			--			0.98699
			--			0.9872
			--			0.98741
			--			0.98762
			--			0.98783
			--			0.98804
			--			0.98825
			--			0.98845
			--			0.98865
			--			0.98885
			--			0.98905
			--			0.98924
			--			0.98944
			--			0.98963
			--			0.98982
			--			0.99001
			--			0.9902
			--			0.99039
			--			0.99057
			--			0.99075
			--			0.99093
			--			0.99111
			--			0.99129
			--			0.99146
			--			0.99164
			--			0.99181
			--			0.99198
			--			0.99215
			--			0.99231
			--			0.99248
			--			0.99264
			--			0.9928
			--			0.99296
			--			0.99312
			--			0.99327
			--			0.99343
			--			0.99358
			--			0.99373
			--			0.99388
			--			0.99402
			--			0.99417
			--			0.99431
			--			0.99445
			--			0.99459
			--			0.99473
			--			0.99487
			--			0.995
			--			0.99514
			--			0.99527
			--			0.9954
			--			0.99552
			--			0.99565
			--			0.99577
			--			0.99589
			--			0.99601
			--			0.99613
			--			0.99625
			--			0.99636
			--			0.99648
			--			0.99659
			--			0.9967
			--			0.99681
			--			0.99691
			--			0.99702
			--			0.99712
			--			0.99722
			--			0.99732
			--			0.99742
			--			0.99751
			--			0.99761
			--			0.9977
			--			0.99779
			--			0.99788
			--			0.99796
			--			0.99805
			--			0.99813
			--			0.99821
			--			0.99829
			--			0.99837
			--			0.99845
			--			0.99852
			--			0.99859
			--			0.99866
			--			0.99873
			--			0.9988
			--			0.99887
			--			0.99893
			--			0.99899
			--			0.99905
			--			0.99911
			--			0.99917
			--			0.99922
			--			0.99927
			--			0.99933
			--			0.99938
			--			0.99942
			--			0.99947
			--			0.99951
			--			0.99956
			--			0.9996
			--			0.99964
			--			0.99967
			--			0.99971
			--			0.99974
			--			0.99977
			--			0.9998
			--			0.99983
			--			0.99986
			--			0.99988
			--			0.99991
			--			0.99993
			--			0.99995
			--			0.99996
			--			0.99998
			--			0.99999
			--			--
			--			--
			--			--
			--			--
			--			--
			--			--
			--			--
			--			--
			--			--
			--			--
						--
						--
						--
						--
						--
						--
						--
						--
						--
						--
						--
						--
						--
						--
						--
						--
						--
						--
						--
						--
						--
						--
						--
						--
						--
						--
						--
						--
						--
						--
						--
						--
						--
						--
						--
						--
						--
						--
						--
						--
						--
						--
						--
						--
						--
						--
						--
						--
						--
						--
						--
						--
						--
						--
						--
						--
						--
						--
						--
						--
						--
						--
[truncated: 48 more rows]

## Sheet: Figure 1e
Figure 1e	X	Y1	Y2
	0	2.4473	0.12237
	0.5	3.1432	0.15716
	1	3.686	0.1843
	1.5	4.1745	0.20873
	2	4.7962	0.23981
	2.5	5.3534	0.26767
	3	5.8808	0.29404
	3.5	6.4024	0.32012
	4	7.3558	0.36779
	4.5	7.50475	0.37524
	5	7.6737	0.38369
	5.5	7.80225	0.39011
	6	7.9108	0.39554

## Sheet: Figure 1f
Figure 1f
	X	Y1	Y2
	0.03817	4.56881	0.27413
	0.23011	4.22851	0.25371
	0.42386	3.68389	0.22103
	0.61944	3.18203	0.19092
	0.81683	2.73358	0.16401
	1.01604	2.34249	0.14055
	1.21707	2.00749	0.12045
	1.41992	1.72396	0.10344
	1.62458	1.48571	0.08914
	1.83106	1.28616	0.07717
	2.03936	1.11909	0.06715
	2.24948	0.97898	0.05874
	2.46141	0.86111	0.05167
	2.67516	0.76155	0.04569
	2.89073	0.67708	0.04062
	3.10812	0.60504	0.0363
	3.32733	0.54331	0.0326
	3.54835	0.49012	0.02941
	3.77119	0.44409	0.02665
	--	--	--
	--	--	--
	--	--	--
	--	--	--
	--	--	--
	--	--	--
	--	--	--
	--	--	--
	--	--	--
	--	--	--
	--	--	--
	--	--	--
	--	--	--
	--	--	--
	--	--	--
	--	--	--
	--	--	--
	--	--	--
	--	--	--
	--	--	--
	--	--	--
	--	--	--
	--	--	--
	--	--	--
	--	--	--
	--	--	--
	--	--	--
	--	--	--
	--	--	--
	--	--	--
	--	--	--
	--	--	--
	--	--	--
	--	--	--
	--	--	--
	--	--	--
	--	--	--
	--	--	--
	--	--	--
	--	--	--
	--	--	--
	--	--	--
	--	--	--
	--	--	--
	--	--	--
	--	--	--
	--	--	--
	--	--	--
	--	--	--
	--	--	--
	--	--	--
	--	--	--
	--	--	--
	--	--	--
	--	--	--
	--	--	--
	--	--	--
	--	--	--
	--	--	--
	--	--	--
	--	--	--
	--	--	--
	--	--	--
	--	--	--
	--	--	--
	--	--	--
	--	--	--
	--	--	--
	--	--	--
	--	--	--
	--	--	--
	--	--	--
	--	--	--
	--	--	--
	--	--	--
	--	--	--
	--	--	--
	--	--	--
	--	--	--
	--	--	--
	--	--	--
	--	--	--
	--	--	--
	--	--	--
	--	--	--
	--	--	--
	--	--	--
	--	--	--
	--	--	--
	--	--	--
	--	--	--
	--	--	--
	--	--	--
	--	--	--
	--	--	--
	--	--	--
	--	--	--
	--	--	--
	--	--	--
	--	--	--
	--	--	--
	--	--	--
	--	--	--
	--	--	--
	--	--	--
	--	--	--
	--	--	--
	--	--	--
	--	--	--
	--	--	--
	--	--	--
	--	--	--
	--	--	--
	--	--	--
	--	--	--
	--	--	--
	--	--	--
	--	--	--
	--	--	--
	--	--	--
	--	--	--
	--	--	--
	--	--	--
	--	--	--
	--	--	--
	--	--	--
	--	--	--
	--	--	--
	--	--	--
	--	--	--
	--	--	--
	--	--	--
	--	--	--
	--	--	--
	--	--	--
	--	--	--
	--	--	--
	--	--	--
	--	--	--
	--	--	--
	--	--	--
	--	--	--
	--	--	--
	--	--	--
	--	--	--
	--	--	--
	--	--	--
	--	--	--
	--	--	--
	--	--	--
	--	--	--
	--	--	--
	--	--	--
	--	--	--
	--	--	--
	--	--	--
	--	--	--
	--	--	--
	--	--	--
	--	--	--
	--	--	--
	--	--	--
	--	--	--
	--	--	--
	--	--	--
	--	--	--
	--	--	--
	--	--	--
	--	--	--
	--	--	--
	--	--	--
	--	--	--
	--	--	--
	--	--	--
	--	--	--
	--	--	--
	--	--	--
	--	--	--
	--	--	--
	--	--	--
	--	--	--
	--	--	--
	--	--	--
	--	--	--
	--	--	--
	--	--	--
	--	--	--
	--	--	--
	--	--	--
	--	--	--
	--	--	--
	--	--	--
	--	--	--
	--	--	--
	--	--	--
	--	--	--
	--	--	--
	--	--	--
	--	--	--
	--	--	--
	--	--	--
	--	--	--
	--	--	--
	--	--	--
	--	--	--
	--	--	--
	--	--	--
	--	--	--
	--	--	--
	--	--	--
	--	--	--
	--	--	--
	--	--	--
	--	--	--
	--	--	--
	--	--	--
	--	--	--
	--	--	--
	--	--	--
	--	--	--
	--	--	--
	--	--	--
	--	--	--
	--	--	--
	--	--	--
	--	--	--
	--	--	--
	--	--	--
	--	--	--
	--	--	--
	--	--	--
	--	--	--
	--	--	--
	--	--	--
	--	--	--
	--	--	--
	--	--	--
	--	--	--
	--	--	--
	--	--	--
	--	--	--
	--	--	--
	--	--	--
	--	--	--
	--	--	--
	--	--	--
	--	--	--
	--	--	--
	--	--	--
	--	--	--
	--	--	--
	--	--	--
	--	--	--
	--	--	--
	--	--	--
	--	--	--
	--	--	--
	--	--	--
	--	--	--
	--	--	--
	--	--	--
	--	--	--
	--	--	--
	--	--	--
	--	--	--
	--	--	--
	--	--	--
	--	--	--
	--	--	--
	--	--	--
	--	--	--
	--	--	--
	--	--	--
	--	--	--
	--	--	--
	--	--	--
	--	--	--
	--	--	--
	--	--	--
	--	--	--
	--	--	--
	--	--	--
	--	--	--
	--	--	--
	--	--	--
	--	--	--
	--	--	--
	--	--	--
	--	--	--
	--	--	--
	--	--	--
	--	--	--
	--	--	--
	--	--	--
	--	--	--
	--	--	--
	--	--	--
	--	--	--
	--	--	--
	--	--	--
	--	--	--
	--	--	--
	--	--	--
	--	--	--
	--	--	--
	--	--	--
	--	--	--
	--	--	--
	--	--	--
	--	--	--
	--	--	--
	--	--	--
	--	--	--
	--	--	--
	--	--	--
	--	--	--
	--	--	--
	--	--	--
	--	--	--
	--	--	--
	--	--	--
	--	--	--
	--	--	--
	--	--	--
	--	--	--
	--	--	--
	--	--	--
	--	--	--
	--	--	--
	--	--	--
	--	--	--
	--	--	--
	--	--	--
	--	--	--
	--	--	--
	--	--	--
	--	--	--
	--	--	--
	--	--	--
	--	--	--
	--	--	--
	--	--	--
	--	--	--
	--	--	--
	--	--	--
	--	--	--
	--	--	--
	--	--	--
	--	--	--
	--	--	--
	--	--	--
	--	--	--
	--	--	--
	--	--	--
	--	--	--
	--	--	--
	--	--	--
	--	--	--
	--	--	--
	--	--	--
	--	--	--
	--	--	--
	--	--	--
	--	--	--
	--	--	--
	--	--	--
	--	--	--
	--	--	--
	--	--	--
	--	--	--
	--	--	--
	--	--	--
	--	--	--
	--	--	--
	--	--	--
	--	--	--
	--	--	--
	--	--	--
	--	--	--
	--	--	--
	--	--	--
	--	--	--
	--	--	--
	--	--	--
	--	--	--
	--	--	--
	--	--	--
	--	--	--
	--	--	--
	--	--	--
	--	--	--
	--	--	--
	--	--	--
	--	--	--
	--	--	--
	--	--	--
	--	--	--
	--	--	--
	--	--	--
	--	--	--
	--	--	--
	--	--	--
	--	--	--
	--	--	--
	--	--	--
	--	--	--
	--	--	--
	--	--	--
	--	--	--
	--	--	--
	--	--	--
	--	--	--
	--	--	--
	--	--	--
	--	--	--
	--	--	--
	--	--	--
	--	--	--
	--	--	--
	--	--	--
	--	--	--
	--	--	--
	--	--	--
	--	--	--
	--	--	--
	--	--	--
	--	--	--
	--	--	--
	--	--	--
	--	--	--
	--	--	--
	--	--	--
	--	--	--
	--	--	--
	--	--	--
	--	--	--
	--	--	--
	--	--	--
	--	--	--
	--	--	--
	--	--	--
	--	--	--
	--	--	--
	--	--	--
	--	--	--
	--	--	--
	--	--	--
	--	--	--
	--	--	--
	--	--	--
	--	--	--
	--	--	--
	--	--	--
	--	--	--
	--	--	--
	--	--	--
	--	--	--
	--	--	--
	--	--	--
	--	--	--
	--	--	--
	--	--	--
	--	--	--
	--	--	--
	--	--	--
	--	--	--
	--	--	--
	--	--	--
	--	--	--
	--	--	--
	--	--	--
	--	--	--
	--	--	--
	--	--	--
	--	--	--
	--	--	--
	--	--	--
	--	--	--
	--	--	--
	--	--	--
	--	--	--
	--	--	--
	--	--	--
	--	--	--
	--	--	--
	--	--	--
	--	--	--
	--	--	--
	--	--	--
	--	--	--
	--	--	--
	--	--	--
	--	--	--
	--	--	--
	--	--	--
	--	--	--
	--	--	--
	--	--	--
	--	--	--
	--	--	--
	--	--	--
	--	--	--
	--	--	--
	--	--	--
	--	--	--
	--	--	--
	--	--	--
	--	--	--
	--	--	--
	--	--	--
	--	--	--
	--	--	--
	--	--	--
	--	--	--
	--	--	--
	--	--	--
	--	--	--
	--	--	--
	--	--	--
	--	--	--
	--	--	--
	--	--	--
	--	--	--
	--	--	--
	--	--	--
	--	--	--
	--	--	--
	--	--	--
	--	--	--
	--	--	--
	--	--	--
	--	--	--
	--	--	--
	--	--	--
	--	--	--
	--	--	--
	--	--	--
	--	--	--
	--	--	--
	--	--	--
	--	--	--
	--	--	--
	--	--	--
	--	--	--
	--	--	--
	--	--	--
	--	--	--
	--	--	--
	--	--	--
	--	--	--
	--	--	--
	--	--	--
	--	--	--
	--	--	--
	--	--	--
	--	--	--
	--	--	--
	--	--	--
	--	--	--
	--	--	--
	--	--	--
	--	--	--
	--	--	--
	--	--	--
	--	--	--
	--	--	--
	--	--	--
	--	--	--
	--	--	--
	--	--	--
	--	--	--
	--	--	--
	--	--	--
	--	--	--
	--	--	--
	--	--	--
	--	--	--
	--	--	--
	--	--	--
	--	--	--
	--	--	--
	--	--	--
	--	--	--
	--	--	--
	--	--	--
	--	--	--
	--	--	--
	--	--	--
	--	--	--
	--	--	--
	--	--	--
	--	--	--
	--	--	--
	--	--	--
	--	--	--
	--	--	--
	--	--	--
	--	--	--
	--	--	--
	--	--	--
	--	--	--
	--	--	--
	--	--	--
	--	--	--
	--	--	--
	--	--	--
	--	--	--
	--	--	--
	--	--	--
	--	--	--
	--	--	--
	--	--	--
	--	--	--
	--	--	--
	--	--	--
	--	--	--
	--	--	--
	--	--	--
	--	--	--
	--	--	--
	--	--	--
	--	--	--
	--	--	--
	--	--	--
	--	--	--
	--	--	--
	--	--	--
	--	--	--
	--	--	--
	--	--	--
	--	--	--
	--	--	--
	--	--	--
	--	--	--
	--	--	--
	--	--	--
	--	--	--
	--	--	--
	--	--	--
	--	--	--
	--	--	--
	--	--	--
	--	--	--
	--	--	--
	--	--	--
	--	--	--
	--	--	--
	--	--	--
	--	--	--
	--	--	--
	--	--	--
	--	--	--
	--	--	--
	--	--	--
	--	--	--
	--	--	--
	--	--	--
	--	--	--
	--	--	--
	--	--	--
	--	--	--
	--	--	--
	--	--	--
	--	--	--
	--	--	--
	--	--	--
	--	--	--
	--	--	--
	--	--	--
	--	--	--
	--	--	--
	--	--	--
	--	--	--
	--	--	--
	--	--	--
	--	--	--
	--	--	--
	--	--	--
	--	--	--
	--	--	--
	--	--	--
	--	--	--
	--	--	--
	--	--	--
	--	--	--
	--	--	--
	--	--	--
	--	--	--
	--	--	--
	--	--	--
	--	--	--
	--	--	--
	--	--	--
	--	--	--
	--	--	--
	--	--	--
	--	--	--
	--	--	--
	--	--	--
	--	--	--
	--	--	--
	--	--	--
	--	--	--
	--	--	--
	--	--	--
	--	--	--
	--	--	--
	--	--	--
	--	--	--
	--	--	--
	--	--	--
	--	--	--
	--	--	--
	--	--	--
	--	--	--
	--	--	--
	--	--	--
	--	--	--
	--	--	--
	--	--	--
	--	--	--
	--	--	--
	--	--	--
	--	--	--
	--	--	--
	--	--	--
	--	--	--
	--	--	--
	--	--	--
	--	--	--
	--	--	--
	--	--	--
	--	--	--
	--	--	--
	--	--	--
	--	--	--
	--	--	--
	--	--	--
	--	--	--
	--	--	--
	--	--	--
	--	--	--
	--	--	--
	--	--	--
	--	--	--
	--	--	--
	--	--	--
	--	--	--
	--	--	--
	--	--	--
	--	--	--
	--	--	--
	--	--	--
	--	--	--
	--	--	--
	--	--	--
	--	--	--
	--	--	--
	--	--	--
	--	--	--
	--	--	--
	--	--	--
	--	--	--
	--	--	--
	--	--	--
	--	--	--
	--	--	--
	--	--	--
	--	--	--
	--	--	--
	--	--	--
	--	--	--
	--	--	--
	--	--	--
	--	--	--
	--	--	--
	--	--	--
	--	--	--
	--	--	--
	--	--	--
	--	--	--
	--	--	--
	--	--	--
	--	--	--
	--	--	--
	--	--	--
	--	--	--
	--	--	--
	--	--	--
	--	--	--
	--	--	--
	--	--	--
	--	--	--
	--	--	--
	--	--	--
	--	--	--
	--	--	--
	--	--	--
	--	--	--
	--	--	--
	--	--	--
	--	--	--
	--	--	--
	--	--	--
	--	--	--
	--	--	--
	--	--	--
	--	--	--
	--	--	--
	--	--	--
	--	--	--
	--	--	--
	--	--	--
	--	--	--
	--	--	--
	--	--	--
	--	--	--
	--	--	--
	--	--	--
	--	--	--
	--	--	--
	--	--	--
	--	--	--
	--	--	--
	--	--	--
	--	--	--
	--	--	--
	--	--	--
	--	--	--
	--	--	--
	--	--	--
	--	--	--
	--	--	--
	--	--	--
	--	--	--
	--	--	--
	--	--	--
	--	--	--
	--	--	--
	--	--	--
	--	--	--
	--	--	--
	--	--	--
	--	--	--
	--	--	--
	--	--	--
	--	--	--
	--	--	--
	--	--	--
	--	--	--
	--	--	--
	--	--	--
	--	--	--
	--	--	--
	--	--	--
	--	--	--
	--	--	--
	--	--	--
	--	--	--
	--	--	--
	--	--	--
	--	--	--
	--	--	--
	--	--	--
	--	--	--
	--	--	--
	--	--	--
	--	--	--
	--	--	--
	--	--	--
	--	--	--
	--	--	--
	--	--	--
	--	--	--
	--	--	--
	--	--	--
	--	--	--
	--	--	--
	--	--	--
	--	--	--
	--	--	--
	--	--	--
	--	--	--
	--	--	--
	--	--	--
	--	--	--
	--	--	--
	--	--	--
	--	--	--
	--	--	--
	--	--	--
	--	--	--
	--	--	--
	--	--	--
	--	--	--
	--	--	--
	--	--	--
	--	--	--
	--	--	--
	--	--	--
	--	--	--
	--	--	--
	--	--	--
	--	--	--
	--	--	--
	--	--	--
	--	--	--
	--	--	--
	--	--	--
	--	--	--
	--	--	--
	--	--	--
	--	--	--
	--	--	--
	--	--	--
	--	--	--
	--	--	--
	--	--	--
	--	--	--
	--	--	--
	--	--	--
	--	--	--
	--	--	--
	--	--	--
	--	--	--
	--	--	--
	--	--	--
	--	--	--
	--	--	--
	--	--	--
	--	--	--
	--	--	--
	--	--	--
	--	--	--
	--	--	--
	--	--	--
	--	--	--
	--	--	--
	--	--	--
	--	--	--
	--	--	--
	--	--	--
	--	--	--
	--	--	--
	--	--	--
	--	--	--
	--	--	--
	--	--	--
	--	--	--
	--	--	--
	--	--	--
	--	--	--
	--	--	--
	--	--	--
	--	--	--
	--	--	--
	--	--	--
	--	--	--
	--	--	--
	--	--	--
	--	--	--
	--	--	--
	--	--	--
	--	--	--
	--	--	--
	--	--	--
	--	--	--
	--	--	--
	--	--	--
	--	--	--
	--	--	--
	--	--	--
	--	--	--
	--	--	--
	--	--	--
	--	--	--
	--	--	--
	--	--	--
	--	--	--
	--	--	--
	--	--	--
	--	--	--
	--	--	--
	--	--	--
	--	--	--
	--	--	--
	--	--	--
	--	--	--
	--	--	--
	--	--	--
	--	--	--
	--	--	--
	--	--	--
	--	--	--
	--	--	--
	--	--	--
	--	--	--
	--	--	--
	--	--	--
	--	--	--
	--	--	--
	--	--	--
	--	--	--
	--	--	--
	--	--	--
	--	--	--
	--	--	--
	--	--	--
	--	--	--
	--	--	--
	--	--	--
	--	--	--
	--	--	--
	--	--	--
	--	--	--
	--	--	--
	--	--	--
	--	--	--
	--	--	--
	--	--	--
	--	--	--
	--	--	--
	--	--	--
	--	--	--
	--	--	--
	--	--	--
	--	--	--
	--	--	--
	--	--	--
	--	--	--
	--	--	--
	--	--	--
	--	--	--
	--	--	--
	--	--	--
	--	--	--
	--	--	--
	--	--	--
	--	--	--
	--	--	--
	--	--	--
	--	--	--
	--	--	--
	--	--	--
	--	--	--
	--	--	--
	--	--	--
	--	--	--
	--	--	--
	--	--	--
	--	--	--
	--	--	--
	--	--	--
	--	--	--
	--	--	--
	--	--	--
	--	--	--
	--	--	--
	--	--	--
	--	--	--
	--	--	--
	--	--	--
	--	--	--
	--	--	--
	--	--	--
	--	--	--
	--	--	--
	--	--	--
	--	--	--
	--	--	--
	--	--	--
	--	--	--
	--	--	--
	--	--	--
	--	--	--
	--	--	--
	--	--	--
	--	--	--
	--	--	--
	--	--	--
	--	--	--
	--	--	--
	--	--	--
	--	--	--
	--	--	--
	--	--	--
	--	--	--
	--	--	--
	--	--	--
	--	--	--
	--	--	--
	--	--	--
	--	--	--
	--	--	--
	--	--	--
	--	--	--
	--	--	--
	--	--	--
	--	--	--
	--	--	--
	--	--	--
	--	--	--
	--	--	--
	--	--	--
	--	--	--
	--	--	--
	--	--	--
	--	--	--
	--	--	--
	--	--	--
	--	--	--
	--	--	--
	--	--	--
	--	--	--
	--	--	--
	--	--	--
	--	--	--
	--	--	--
	--	--	--
	--	--	--
	--	--	--
	--	--	--
	--	--	--
	--	--	--
	--	--	--
	--	--	--
	--	--	--
	--	--	--
	--	--	--
	--	--	--
	--	--	--
	--	--	--
	--	--	--
	--	--	--
	--	--	--
	--	--	--
	--	--	--
	--	--	--
	--	--	--
	--	--	--
	--	--	--
	--	--	--
	--	--	--
	--	--	--
	--	--	--
	--	--	--
	--	--	--
	--	--	--
	--	--	--
	--	--	--
	--	--	--
	--	--	--
	--	--	--
	--	--	--
	--	--	--
	--	--	--
	--	--	--
	--	--	--
	--	--	--
	--	--	--
	--	--	--
	--	--	--
	--	--	--
	--	--	--
	--	--	--
	--	--	--
	--	--	--
	--	--	--
	--	--	--
	--	--	--
	--	--	--
	--	--	--
	--	--	--
	--	--	--
	--	--	--
	--	--	--
	--	--	--
	--	--	--
	--	--	--
	--	--	--
	--	--	--
	--	--	--
	--	--	--
	--	--	--
	--	--	--
	--	--	--
	--	--	--
	--	--	--
	--	--	--
	--	--	--
	--	--	--
	--	--	--
	--	--	--
	--	--	--
	--	--	--
	--	--	--
	--	--	--
	--	--	--
	--	--	--
	--	--	--
	--	--	--
	--	--	--
	--	--	--
	--	--	--
	--	--	--
	--	--	--
	--	--	--
	--	--	--
	--	--	--
	--	--	--
	--	--	--
	--	--	--
	--	--	--
	--	--	--
	--	--	--
	--	--	--
	--	--	--
	--	--	--
	--	--	--
	--	--	--
	--	--	--
	--	--	--
	--	--	--
	--	--	--
	--	--	--
	--	--	--
	--	--	--
	--	--	--
	--	--	--
	--	--	--
	--	--	--
	--	--	--
	--	--	--
	--	--	--
	--	--	--
	--	--	--
	--	--	--
	--	--	--
	--	--	--
	--	--	--
	--	--	--
	--	--	--
	--	--	--
	--	--	--
	--	--	--
	--	--	--
	--	--	--
	--	--	--
	--	--	--
	--	--	--
	--	--	--
	--	--	--
	--	--	--
	--	--	--
	--	--	--
	--	--	--
	--	--	--
	--	--	--
	--	--	--
	--	--	--
	--	--	--
	--	--	--
	--	--	--
	--	--	--
	--	--	--
	--	--	--
	--	--	--
	--	--	--
	--	--	--
	--	--	--
	--	--	--
	--	--	--
	--	--	--
	--	--	--
	--	--	--
	--	--	--
	--	--	--
	--	--	--
	--	--	--
	--	--	--
	--	--	--
	--	--	--
	--	--	--
	--	--	--
	--	--	--
	--	--	--
	--	--	--
	--	--	--
	--	--	--
	--	--	--
	--	--	--
	--	--	--
	--	--	--
	--	--	--
	--	--	--
	--	--	--
	--	--	--
	--	--	--
	--	--	--
	--	--	--
	--	--	--
	--	--	--
	--	--	--
	--	--	--
	--	--	--
	--	--	--
	--	--	--
	--	--	--
	--	--	--
	--	--	--
	--	--	--
	--	--	--
	--	--	--
	--	--	--
	--	--	--
	--	--	--
	--	--	--
	--	--	--
	--	--	--
	--	--	--
	--	--	--
	--	--	--
	--	--	--
	--	--	--
	--	--	--
	--	--	--
	--	--	--
	--	--	--
	--	--	--
	--	--	--
	--	--	--
	--	--	--
	--	--	--
	--	--	--
	--	--	--
	--	--	--
	--	--	--
	--	--	--
	--	--	--
	--	--	--
	--	--	--
	--	--	--
	--	--	--
	--	--	--
	--	--	--
	--	--	--
	--	--	--
	--	--	--
	--	--	--
	--	--	--
	--	--	--
	--	--	--
	--	--	--
	--	--	--
	--	--	--
	--	--	--
	--	--	--
	--	--	--
	--	--	--
	--	--	--
	--	--	--
	--	--	--
	--	--	--
	--	--	--
	--	--	--
	--	--	--
	--	--	--
	--	--	--
	--	--	--
	--	--	--
	--	--	--
	--	--	--
	--	--	--
	--	--	--
	--	--	--
	--	--	--
	--	--	--
	--	--	--
	--	--	--
	--	--	--
	--	--	--
	--	--	--
	--	--	--
	--	--	--
	--	--	--
	--	--	--
	--	--	--
	--	--	--
	--	--	--
	--	--	--
	--	--	--
	--	--	--
	--	--	--
	--	--	--
	--	--	--
	--	--	--
	--	--	--
	--	--	--
	--	--	--
	--	--	--
	--	--	--
	--	--	--
	--	--	--
	--	--	--
	--	--	--
	--	--	--
	--	--	--
	--	--	--
	--	--	--
	--	--	--
	--	--	--
	--	--	--
	--	--	--
	--	--	--
	--	--	--
	--	--	--
	--	--	--
	--	--	--
	--	--	--
	--	--	--
	--	--	--
	--	--	--
	--	--	--
	--	--	--
	--	--	--
	--	--	--
	--	--	--
	--	--	--
	--	--	--
	--	--	--
	--	--	--
	--	--	--
	--	--	--
	--	--	--
	--	--	--
	--	--	--
	--	--	--
	--	--	--
	--	--	--
	--	--	--
	--	--	--
	--	--	--
	--	--	--
	--	--	--
	--	--	--
	--	--	--
	--	--	--
	--	--	--
	--	--	--
	--	--	--
	--	--	--
	--	--	--
	--	--	--
	--	--	--
	--	--	--
	--	--	--
	--	--	--
	--	--	--
	--	--	--
	--	--	--
	--	--	--
	--	--	--
	--	--	--
	--	--	--
	--	--	--
	--	--	--
	--	--	--
	--	--	--
	--	--	--
	--	--	--
	--	--	--
	--	--	--
	--	--	--
	--	--	--
	--	--	--
	--	--	--
	--	--	--
	--	--	--
	--	--	--
	--	--	--
	--	--	--
	--	--	--
	--	--	--
	--	--	--
	--	--	--
	--	--	--
	--	--	--
	--	--	--
	--	--	--
	--	--	--
	--	--	--
	--	--	--
	--	--	--
	--	--	--
	--	--	--
	--	--	--
	--	--	--
	--	--	--
	--	--	--
	--	--	--
	--	--	--
	--	--	--
	--	--	--
	--	--	--
	--	--	--
	--	--	--
	--	--	--
	--	--	--
	--	--	--
	--	--	--
	--	--	--
	--	--	--
	--	--	--
	--	--	--
	--	--	--
	--	--	--
	--	--	--
	--	--	--
	--	--	--
	--	--	--
	--	--	--
	--	--	--
	--	--	--
	--	--	--
	--	--	--
	--	--	--
	--	--	--
	--	--	--
	--	--	--
	--	--	--
	--	--	--
	--	--	--
	--	--	--
	--	--	--
	--	--	--
	--	--	--
	--	--	--
	--	--	--
	--	--	--
	--	--	--
	--	--	--
	--	--	--
	--	--	--
	--	--	--
	--	--	--
	--	--	--
	--	--	--
	--	--	--
	--	--	--
	--	--	--
	--	--	--
	--	--	--
	--	--	--
	--	--	--
	--	--	--
	--	--	--
	--	--	--
	--	--	--
	--	--	--
	--	--	--
	--	--	--
	--	--	--
	--	--	--
	--	--	--
	--	--	--
	--	--	--
	--	--	--
	--	--	--
	--	--	--
	--	--	--
	--	--	--
	--	--	--
	--	--	--
	--	--	--
	--	--	--
	--	--	--
	--	--	--
	--	--	--
	--	--	--
	--	--	--
	--	--	--
	--	--	--
	--	--	--
	--	--	--
	--	--	--
	--	--	--
	--	--	--
	--	--	--
	--	--	--
	--	--	--
	--	--	--
	--	--	--
	--	--	--
	--	--	--
	--	--	--
	--	--	--
	--	--	--
	--	--	--
	--	--	--
	--	--	--
	--	--	--
	--	--	--
	--	--	--
	--	--	--
	--	--	--
	--	--	--
	--	--	--
	--	--	--
	--	--	--
	--	--	--
	--	--	--
	--	--	--
	--	--	--
	--	--	--
	--	--	--
	--	--	--
	--	--	--
	--	--	--
	--	--	--
	--	--	--
	--	--	--
	--	--	--
	--	--	--
	--	--	--
	--	--	--
	--	--	--
	--	--	--
	--	--	--
	--	--	--
	--	--	--
	--	--	--
	--	--	--
	--	--	--
	--	--	--
	--	--	--
	--	--	--
	--	--	--
	--	--	--
	--	--	--
	--	--	--
	--	--	--
	--	--	--
	--	--	--
	--	--	--
	--	--	--
	--	--	--
	--	--	--
	--	--	--
	--	--	--
	--	--	--
	--	--	--
	--	--	--
	--	--	--
	--	--	--
	--	--	--
	--	--	--
	--	--	--
	--	--	--
	--	--	--
	--	--	--
	--	--	--
	--	--	--
	--	--	--
	--	--	--
	--	--	--
	--	--	--
	--	--	--
	--	--	--
	--	--	--
	--	--	--
	--	--	--
	--	--	--
	--	--	--
	--	--	--
	--	--	--
	--	--	--
	--	--	--
	--	--	--
	--	--	--
	--	--	--
	--	--	--
	--	--	--
	--	--	--
	--	--	--
	--	--	--
	--	--	--
	--	--	--
	--	--	--
	--	--	--
	--	--	--
	--	--	--
	--	--	--
	--	--	--
	--	--	--
	--	--	--
	--	--	--
	--	--	--
	--	--	--
	--	--	--
	--	--	--
	--	--	--
	--	--	--
	--	--	--
	--	--	--
	--	--	--
	--	--	--
	--	--	--
	--	--	--
	--	--	--
	--	--	--
	--	--	--
	--	--	--
	--	--	--
	--	--	--
	--	--	--
	--	--	--
	--	--	--
	--	--	--
	--	--	--
	--	--	--
	--	--	--
	--	--	--
	--	--	--
	--	--	--
	--	--	--
	--	--	--
	--	--	--
	--	--	--
	--	--	--
	--	--	--
	--	--	--
	--	--	--
	--	--	--
	--	--	--
	--	--	--
	--	--	--
	--	--	--
	--	--	--
	--	--	--
	--	--	--
	--	--	--
	--	--	--
	--	--	--
	--	--	--
	--	--	--
	--	--	--
	--	--	--
	--	--	--
	--	--	--
	--	--	--
	--	--	--
	--	--	--
	--	--	--
	--	--	--
	--	--	--
	--	--	--
	--	--	--
	--	--	--
	--	--	--
	--	--	--
	--	--	--
	--	--	--
	--	--	--
	--	--	--
	--	--	--
	--	--	--
	--	--	--
	--	--	--
	--	--	--
	--	--	--
	--	--	--
	--	--	--
	--	--	--
	--	--	--
	--	--	--
	--	--	--
	--	--	--
	--	--	--
	--	--	--
	--	--	--
	--	--	--
	--	--	--
	--	--	--
	--	--	--
	--	--	--
	--	--	--
	--	--	--
	--	--	--
	--	--	--
	--	--	--
	--	--	--
	--	--	--
	--	--	--
	--	--	--
	--	--	--
	--	--	--
	--	--	--
	--	--	--
	--	--	--
	--	--	--
	--	--	--
	--	--	--
	--	--	--
	--	--	--
	--	--	--
	--	--	--
	--	--	--
	--	--	--
	--	--	--
	--	--	--
	--	--	--
	--	--	--
	--	--	--
	--	--	--
	--	--	--
	--	--	--
	--	--	--
	--	--	--
	--	--	--
	--	--	--
	--	--	--
	--	--	--
	--	--	--
	--	--	--
	--	--	--
	--	--	--
	--	--	--
	--	--	--
	--	--	--
	--	--	--
	--	--	--
	--	--	--
	--	--	--
	--	--	--
	--	--	--
	--	--	--
	--	--	--
	--	--	--
	--	--	--
	--	--	--
	--	--	--
	--	--	--
	--	--	--
	--	--	--
	--	--	--
	--	--	--
	--	--	--
	--	--	--
	--	--	--
	--	--	--
	--	--	--
	--	--	--
	--	--	--
	--	--	--
	--	--	--
	--	--	--
	--	--	--
	--	--	--
	--	--	--
	--	--	--
	--	--	--
	--	--	--
	--	--	--
	--	--	--
	--	--	--
	--	--	--
	--	--	--
	--	--	--
	--	--	--
	--	--	--
	--	--	--
	--	--	--
	--	--	--
	--	--	--
	--	--	--
	--	--	--
	--	--	--
	--	--	--
	--	--	--
	--	--	--
	--	--	--
	--	--	--
	--	--	--
	--	--	--
	--	--	--
	--	--	--
	--	--	--
	--	--	--
	--	--	--
	--	--	--
	--	--	--
	--	--	--
	--	--	--
	--	--	--
	--	--	--
	--	--	--
	--	--	--
	--	--	--
	--	--	--
	--	--	--
	--	--	--
	--	--	--
	--	--	--
	--	--	--
	--	--	--
	--	--	--
	--	--	--
	--	--	--
	--	--	--
	--	--	--
	--	--	--
	--	--	--
	--	--	--
	--	--	--
	--	--	--
	--	--	--
	--	--	--
	--	--	--
	--	--	--
	--	--	--
	--	--	--
	--	--	--
	--	--	--
	--	--	--
	--	--	--
	--	--	--
	--	--	--
	--	--	--
	--	--	--
	--	--	--
	--	--	--
	--	--	--
	--	--	--
	--	--	--
	--	--	--
	--	--	--
	--	--	--
	--	--	--
	--	--	--
	--	--	--
	--	--	--
	--	--	--
	--	--	--
	--	--	--
	--	--	--
	--	--	--
	--	--	--
	--	--	--
	--	--	--
	--	--	--
	--	--	--
	--	--	--
	--	--	--
	--	--	--
	--	--	--
	--	--	--
	--	--	--
	--	--	--
	--	--	--
	--	--	--
	--	--	--
	--	--	--
	--	--	--
	--	--	--
	--	--	--
	--	--	--
	--	--	--
	--	--	--
	--	--	--
	--	--	--
	--	--	--
	--	--	--
	--	--	--
	--	--	--
	--	--	--
	--	--	--
	--	--	--
	--	--	--
	--	--	--
[truncated: 910 more rows]

## Sheet: Figure 2a
Figure 2a			X	Y1	Y2	Y3	Y4	Y5	Y6	Y7
			0	0	0	0	0	0	0	0
			1	0.00126	0.00214	0.00042903	0.00174	1.93562e-05	0.000369696	0.00126
			2	0.000833554	0.00228	0.000439096	0.00163	1.21655e-05	7.27519e-05	0.000833554
			3	0.000892024	0.00212	0.000191404	0.00145	-6.37331e-05	-0.000181933	0.000892024
			4	0.00103	0.00228	0.000598109	0.00123	0.000275684	0.00050497	0.00103
			5	0.00135	0.00212	-0.00018544	0.00124	-6.04619e-05	0.000109123	0.00135
			6	0.000871863	0.00199	0.000257872	0.000893606	-0.000162654	-0.00023855	0.000871863
			7	0.00103	0.00225	-4.03046e-06	0.000788571	-3.63533e-05	-4.24442e-05	0.00103
			8	0.000726674	0.00217	0.000143057	0.000978423	-9.57833e-05	0.000121246	0.000726674
			9	0.000736758	0.00199	5.44076e-05	0.000974385	7.06454e-06	4.04209e-06	0.000736758
			10	0.000528977	0.00224	-0.000163264	0.00102	-5.74644e-05	5.65859e-05	0.000528977
			11	0.000226207	0.00182	0.000141043	0.000560235	-0.000156403	6.06312e-06	0.000226207
			12	0.000692386	0.00195	-0.000181408	0.000424793	-0.000124116	-1.41476e-05	0.000692386
			13	0.000417986	0.00213	-0.00034474	0.000938036	-0.000224285	-0.000315399	0.000417986
			14	0.000545119	0.002	0.000229675	0.000760289	-1.52302e-05	-0.000101065	0.000545119
			15	0.000159569	0.00213	5.23926e-05	0.00086937	-1.02515e-05	-0.000155649	0.000159569
			16	0.000405876	0.00196	-0.00027819	0.000681491	0.000100848	0	0.000405876
			17	0.000611698	0.00175	-0.000342723	0.000632993	0.00016435	-6.06321e-06	0.000611698
			18	0.000268607	0.00181	-0.000264074	0.000691594	-1.16103e-06	-0.000143519	0.000268607
			19	0.000393766	0.00214	-1.00762e-05	0.000744126	-0.00016497	-0.000463068	0.000393766
			20	0.000448259	0.00201	-0.000445593	0.000661284	-0.000271827	-0.000416537	0.000448259
			21	0.000500728	0.00169	1.81366e-05	0.000374244	-0.000110268	-0.000295174	0.000500728
			22	0.000203995	0.00184	-0.000481905	0.000101179	-5.56991e-05	-0.000210241	0.000203995
			23	0.000244379	0.00189	-0.000312472	0.000471293	-0.000343572	-0.000497464	0.000244379
			24	0.00036147	0.00185	-0.00016528	0.000477358	-0.000190937	-0.000268884	0.00036147
			25	0.000438168	0.0021	-0.00034474	0.000400531	-8.39962e-05	-0.00025675	0.000438168
			26	0.000161588	0.00201	-0.00016528	0.000343912	-0.000107408	-0.000408445	0.000161588
			27	0.000169666	0.00212	-0.000320539	0.000438946	-0.000172877	-0.000351806	0.000169666
			28	0.000353396	0.00192	-0.000100773	0.0003156	-9.91243e-05	-0.00025675	0.000353396
			29	0.000409913	0.00156	-0.00024391	0.000194243	0.000283738	0.000470651	0.000409913
			30	0.000407894	0.00236	-0.000395163	0.000388399	0.000166662	0.000313151	0.000407894
			31	0.000528977	0.00233	-0.000562611	0.000507681	3.52627e-05	-3.84017e-05	0.000528977
			32	0.000434132	0.00193	-0.000580772	0.000232676	0.000111199	0.000369696	0.000434132
			33	0.000591524	0.00185	-0.000328605	0.000222563	-6.45186e-05	7.27519e-05	0.000591524
			34	0.000185821	0.00178	-0.00049401	0.000254926	8.06765e-07	-0.000181933	0.000185821
			35	0.000201976	0.00192	-0.000556558	0.000566299	0.000144526	0.00050497	0.000201976
			36	0.000179763	0.00207	-0.00027819	0.000566299	-7.45918e-05	0.000109123	0.000179763
			37	0.000339266	0.00203	-0.000572701	0.000258971	-0.000200996	-0.00023855	0.000339266
			38	0.000214091	0.00141	-0.000463749	0.000103202	-8.98253e-05	-4.24442e-05	0.000214091
			39	0.000524942	0.00143	-0.000433489	0.000214471	-1.30252e-05	0.000121246	0.000524942
			40	7.67619e-05	0.00156	-0.000467783	0.000267061	1.10993e-05	4.04209e-06	7.67619e-05
			41	-0.000286967	0.002	-0.000473836	0.000202334	-0.000309888	5.65859e-05	-0.000286967
			42	0.000214091	0.00141	-0.000463749	0.000103202	-8.98253e-05	-4.24442e-05	0.000214091
			43	0.000524942	0.00143	-0.000433489	0.000214471	-1.30252e-05	0.000121246	0.000524942
			44	7.67619e-05	0.00156	-0.000467783	0.000267061	1.10993e-05	4.04209e-06	7.67619e-05
			45	-0.000286967	0.002	-0.000473836	0.000202334	-0.000309888	5.65859e-05	-0.000286967
			46	0.000214091	0.00141	-0.000463749	0.000103202	-8.98253e-05	-4.24442e-05	0.000214091
			47	0.000524942	0.00143	-0.000433489	0.000214471	-1.30252e-05	0.000121246	0.000524942
			48	7.67619e-05	0.00156	-0.000467783	0.000267061	1.10993e-05	4.04209e-06	7.67619e-05
			49	-0.000286967	0.002	-0.000473836	0.000202334	-0.000309888	5.65859e-05	-0.000286967
			50	0.12295	0.12595	0.12165	0.09777	0.14492	0.14351	0.12101
			51	0.12242	0.1263	0.12309	0.10108	0.14605	0.15328	0.13562
			52	0.12191	0.12665	0.12453	0.10439	0.15469	0.16305	0.15
			53	0.12142	0.127	0.12596	0.1077	0.16319	0.17268	0.16413
			54	0.12095	0.12735	0.12738	0.11099	0.17148	0.18199	0.17803
			55	0.1205	0.12771	0.1288	0.11428	0.17946	0.19083	0.1917
			56	0.12007	0.12807	0.13021	0.11756	0.18713	0.19917	0.20512
			57	0.11965	0.12842	0.13162	0.12083	0.19449	0.20703	0.21831
			58	0.11926	0.12878	0.13302	0.12409	0.20155	0.21441	0.23126
			59	0.11889	0.12914	0.13442	0.12735	0.20824	0.22116	0.24397
			60	0.11853	0.1295	0.13581	0.13059	0.21472	0.22761	0.25645
			61	0.1182	0.12986	0.1372	0.13383	0.22104	0.23388	0.26869
			62	0.11789	0.13022	0.13858	0.13707	0.2273	0.24015	0.28069
			63	0.11759	0.13059	0.13996	0.14029	0.23351	0.24641	0.29246
			64	0.11731	0.13095	0.14133	0.14351	0.23965	0.25268	0.30399
			65	0.11706	0.13132	0.14269	0.14672	0.24573	0.25895	0.31528
			66	0.11682	0.13168	0.14405	0.14992	0.25175	0.26522	0.32633
			67	0.11661	0.13205	0.14541	0.15311	0.25771	0.27149	0.33715
			68	0.11641	0.13242	0.14676	0.1563	0.26361	0.27776	0.34773
			69	0.11623	0.13279	0.1481	0.15948	0.26945	0.28402	0.35807
			70	0.11608	0.13316	0.14944	0.16265	0.27523	0.29029	0.36818
			71	0.11594	0.13353	0.15078	0.16596	0.28095	0.29656	0.37805
			72	0.11582	0.1339	0.15211	0.16933	0.28662	0.30283	0.38768
			73	0.11572	0.13427	0.15343	0.17244	0.29223	0.3091	0.39707
			74	0.11564	0.13465	0.15474	0.17551	0.29778	0.31536	0.40623
			75	0.11558	0.13503	0.15605	0.17869	0.30326	0.32163	0.41515
			76	0.11554	0.1354	0.15736	0.18203	0.30868	0.32789	0.42384
			77	0.11552	0.13578	0.15867	0.18505	0.31402	0.33414	0.43228
			78	0.11573	0.13633	0.15998	0.18815	0.31931	0.34039	0.44054
			79	0.11591	0.13686	0.16128	0.19143	0.32451	0.34661	0.44786
			80	0.11609	0.13736	0.16258	0.19405	0.32966	0.35282	0.45487
			81	0.11626	0.13783	0.16387	0.19677	0.33474	0.35899	0.4615
			82	0.1164	0.13827	0.16515	0.19968	0.33972	0.36514	0.46793
			83	0.11655	0.13867	0.16642	0.20256	0.34464	0.37125	0.47445
			84	0.11671	0.13902	0.1677	0.20556	0.34949	0.37733	0.48066
			85	0.11688	0.13932	0.16896	0.20856	0.35426	0.38336	0.48685
			86	0.11707	0.13961	0.1702	0.21164	0.35895	0.38934	0.49266
			87	0.11729	0.13989	0.17144	0.21466	0.36355	0.39527	0.49918
			88	0.11753	0.14019	0.17265	0.21755	0.36809	0.40116	0.50545
			89	0.11777	0.14047	0.17385	0.22075	0.37255	0.40699	0.51146
			90	0.11801	0.14076	0.17503	0.22394	0.37693	0.41277	0.51719
			91	0.1182	0.14107	0.17619	0.22687	0.38124	0.4185	0.52247
			92	0.11842	0.14141	0.17734	0.2297	0.38548	0.42418	0.52725
			93	0.11863	0.14174	0.17847	0.2325	0.38966	0.42981	0.53197
			94	0.11884	0.14211	0.1796	0.23554	0.39378	0.43538	0.53676
			95	0.1191	0.14249	0.18072	0.2383	0.39782	0.4409	0.54137
			96	0.11936	0.14287	0.18183	0.24086	0.40181	0.44636	0.54588
			97	0.11964	0.14326	0.18293	0.24368	0.40574	0.45176	0.55021
			98	0.1199	0.14361	0.18403	0.24642	0.40962	0.45711	0.55446
			99	0.1202	0.14396	0.18514	0.24924	0.41344	0.46239	0.5585
			100	0.12048	0.1443	0.18624	0.25203	0.41721	0.46762	0.56245
			101	0.12075	0.14468	0.18735	0.25458	0.42094	0.47278	0.56652
			102	0.12099	0.14503	0.18847	0.25749	0.42462	0.47788	0.57032
			103	0.12126	0.14542	0.18958	0.26001	0.42825	0.48291	0.57423
			104	0.12152	0.14586	0.19068	0.26239	0.43183	0.48789	0.57791
			105	0.12174	0.14632	0.19179	0.26499	0.43539	0.49279	0.58157
			106	0.12194	0.1468	0.19289	0.26721	0.4389	0.49763	0.58489
			107	0.12209	0.14728	0.19399	0.26961	0.44237	0.5024	0.58815
			108	0.12223	0.14777	0.19509	0.27217	0.44581	0.5071	0.59141
			109	0.12238	0.14825	0.19619	0.27461	0.4492	0.51173	0.59475
			110	0.12248	0.14873	0.1973	0.27718	0.45256	0.5163	0.59796
			111	0.12253	0.14922	0.19842	0.27963	0.45588	0.52079	0.6011
			112	0.12257	0.14971	0.19954	0.28207	0.45917	0.52521	0.60416
			113	0.12261	0.15018	0.20067	0.28433	0.46243	0.52957	0.607
			114	0.12262	0.15065	0.20181	0.28668	0.46565	0.53385	0.60981
			115	0.12259	0.15116	0.20295	0.28899	0.46883	0.53806	0.61261
			116	0.12259	0.15165	0.20409	0.29123	0.47198	0.5422	0.61532
			117	0.1226	0.15218	0.20524	0.29369	0.4751	0.54628	0.61808
			118	0.12263	0.15272	0.2064	0.29599	0.47818	0.55028	0.62096
			119	0.12266	0.15325	0.20756	0.29815	0.48124	0.55421	0.62361
			120	0.12267	0.15374	0.20872	0.3004	0.48426	0.55808	0.62628
			121	0.12267	0.15422	0.20989	0.30298	0.48723	0.56187	0.6289
			122	0.12267	0.15469	0.21106	0.3054	0.49018	0.5656	0.63146
			123	0.12269	0.15515	0.21223	0.30774	0.49309	0.56926	0.63391
			124	0.12271	0.15561	0.2134	0.31042	0.49596	0.57286	0.63641
			125	0.12275	0.15605	0.21456	0.31289	0.4988	0.57639	0.63851
			126	0.12279	0.1565	0.21572	0.31529	0.5016	0.57985	0.64098
			127	0.12286	0.15694	0.21688	0.31781	0.50436	0.58324	0.64328
			128	0.12289	0.1574	0.21803	0.32025	0.50709	0.58658	0.64565
			129	0.12289	0.15787	0.2192	0.32292	0.50978	0.58985	0.64792
			130	0.12288	0.15832	0.22036	0.32531	0.51243	0.59305	0.65025
			131	0.12284	0.15878	0.22152	0.32784	0.51504	0.59619	0.65255
			132	0.12282	0.15921	0.22269	0.33027	0.51762	0.59927	0.65474
			133	0.1228	0.15963	0.22387	0.33292	0.52015	0.60229	0.65683
			134	0.12282	0.16002	0.22505	0.33547	0.52264	0.60525	0.65886
			135	0.12285	0.1604	0.22623	0.33781	0.52511	0.60816	0.66087
			136	0.12291	0.16076	0.22741	0.33996	0.52753	0.611	0.66269
			137	0.12303	0.16108	0.22859	0.34233	0.52991	0.61378	0.66452
			138	0.12317	0.16139	0.22977	0.34448	0.53226	0.61651	0.66646
			139	0.12331	0.16169	0.23095	0.34691	0.53455	0.61918	0.6684
			140	0.12348	0.16203	0.23212	0.34929	0.53684	0.6218	0.67016
			141	0.12363	0.16238	0.23328	0.3514	0.53907	0.62437	0.67208
			142	0.12375	0.16278	0.23443	0.3536	0.54127	0.62688	0.67388
			143	0.12383	0.16319	0.23557	0.3555	0.54345	0.62934	0.67575
			144	0.1239	0.16358	0.23669	0.35759	0.54559	0.63175	0.67746
			145	0.12396	0.16396	0.23781	0.35947	0.5477	0.6341	0.67912
			146	0.12404	0.16433	0.23893	0.36127	0.54979	0.63642	0.68072
			147	0.12411	0.16469	0.24005	0.3634	0.55185	0.63868	0.68238
			148	0.12421	0.16502	0.24116	0.36548	0.55387	0.64089	0.68394
			149	0.12433	0.16533	0.24226	0.36741	0.55586	0.64306	0.68551
			150	0.12444	0.16561	0.24335	0.36944	0.55783	0.64519	0.68701
			151	0.12458	0.16588	0.24442	0.37132	0.55977	0.64727	0.68845
			152	0.1247	0.16612	0.24549	0.37308	0.5617	0.64931	0.6899
			153	0.12482	0.1664	0.24653	0.37506	0.56358	0.65131	0.6913
			154	0.12491	0.1667	0.24754	0.37679	0.56544	0.65327	0.69269
			155	0.12494	0.16701	0.24853	0.37858	0.56728	0.65518	0.69411
			156	0.12497	0.16733	0.2495	0.38046	0.56911	0.65706	0.69523
			157	0.12499	0.16764	0.25044	0.38222	0.5709	0.6589	0.69663
			158	0.12498	0.16794	0.25136	0.38347	0.57267	0.6607	0.69773
			159	0.12493	0.16822	0.25225	0.38507	0.57442	0.66246	0.69902
			160	0.12486	0.16849	0.25313	0.38672	0.57614	0.66419	0.70016
			161	0.12478	0.16877	0.25398	0.38837	0.57786	0.66589	0.70143
			162	0.12471	0.16906	0.2548	0.39002	0.57953	0.66755	0.70256
			163	0.12466	0.16941	0.25561	0.39183	0.58121	0.66918	0.70373
			164	0.1246	0.16977	0.2564	0.39374	0.58285	0.67077	0.70483
			165	0.1246	0.17013	0.25717	0.39537	0.58448	0.67234	0.70593
			166	0.12463	0.1705	0.25792	0.39699	0.58609	0.67387	0.70703
			167	0.12466	0.17091	0.25865	0.3988	0.58768	0.67537	0.70816
			168	0.12468	0.17132	0.25937	0.40062	0.58926	0.67685	0.70935
			169	0.12468	0.17175	0.26005	0.40232	0.59082	0.67829	0.71049
			170	0.12471	0.17218	0.26073	0.40421	0.59236	0.67971	0.71161
			171	0.12471	0.17261	0.26139	0.40609	0.59389	0.6811	0.71261
			172	0.1247	0.173	0.26205	0.4079	0.5954	0.68246	0.71375
			173	0.12465	0.17336	0.26269	0.40976	0.5969	0.6838	0.71475
			174	0.12457	0.17369	0.26331	0.4116	0.59838	0.68511	0.71578
			175	0.12444	0.17405	0.26392	0.41334	0.59985	0.6864	0.71665
			176	0.12431	0.17441	0.26453	0.41487	0.6013	0.68766	0.71747
			177	0.12418	0.17478	0.26513	0.41678	0.60275	0.6889	0.71825
			178	0.12404	0.17515	0.26571	0.41874	0.60418	0.69012	0.719
			179	0.1239	0.17551	0.26631	0.4206	0.60559	0.69131	0.7199
			180	0.12376	0.17589	0.26691	0.42234	0.60699	0.69249	0.72075
			181	0.12363	0.1763	0.26751	0.42389	0.60838	0.69364	0.72144
			182	0.12351	0.17674	0.26813	0.42563	0.60976	0.69477	0.72221
			183	0.12339	0.17721	0.26875	0.42724	0.61112	0.69588	0.72301
			184	0.12329	0.17769	0.26938	0.4291	0.61247	0.69697	0.72391
			185	0.12323	0.17816	0.27003	0.43069	0.61382	0.69805	0.72463
			186	0.12319	0.17861	0.27069	0.43251	0.61514	0.6991	0.72533
			187	0.12315	0.17905	0.27136	0.4342	0.61645	0.70013	0.72603
			188	0.12312	0.1795	0.27202	0.4359	0.61775	0.70115	0.72682
			189	0.12308	0.17994	0.27269	0.43775	0.61905	0.70215	0.72758
			190	0.12308	0.18036	0.27336	0.43937	0.62032	0.70313	0.72803
			191	0.12308	0.18078	0.27406	0.44093	0.62159	0.7041	0.72893
			192	0.12302	0.1812	0.27476	0.44257	0.62284	0.70505	0.72972
			193	0.12295	0.18162	0.27547	0.44409	0.62409	0.70598	0.73044
			194	0.12288	0.18206	0.2762	0.44549	0.62531	0.7069	0.73116
			195	0.12276	0.18247	0.27695	0.44687	0.62652	0.7078	0.7318
			196	0.12265	0.18287	0.2777	0.44835	0.62773	0.70869	0.7322
			197	0.12251	0.18322	0.27846	0.44966	0.62892	0.70956	0.73275
			198	0.12239	0.18355	0.27924	0.45118	0.6301	0.71042	0.73316
			199	0.12229	0.18387	0.28003	0.45296	0.63127	0.71127	0.7337
			200	0.12216	0.1842	0.28084	0.45416	0.63243	0.7121	0.73432
			201	0.12206	0.18451	0.28165	0.45573	0.63356	0.71291	0.7349
			202	0.12198	0.18483	0.28246	0.45735	0.63469	0.71372	0.73543
			203	0.12189	0.18514	0.28328	0.45875	0.63581	0.71451	0.73602
			204	0.12183	0.18542	0.28412	0.46021	0.63692	0.71529	0.73663
			205	0.12176	0.18572	0.28496	0.4613	0.63802	0.71606	0.73718
			206	0.12167	0.18604	0.28581	0.46243	0.6391	0.71682	0.73781
			207	0.12162	0.18635	0.28666	0.46405	0.64017	0.71756	0.73847
			208	0.12156	0.18668	0.28752	0.46542	0.64124	0.71829	0.73914
			209	0.12152	0.18699	0.28841	0.46662	0.64229	0.71901	0.73994
			210	0.12153	0.18734	0.28931	0.46808	0.64332	0.71972	0.74055
			211	0.12153	0.1877	0.2902	0.46944	0.64435	0.72042	0.74139
			212	0.12153	0.18813	0.2911	0.47077	0.64536	0.72111	0.74206
			213	0.12152	0.1886	0.29198	0.47214	0.64637	0.72179	0.7428
			214	0.1215	0.18913	0.29285	0.47353	0.64737	0.72246	0.7434
			215	0.12148	0.1897	0.29372	0.47478	0.64835	0.72312	0.74401
			216	0.12147	0.19026	0.29456	0.47603	0.64932	0.72377	0.74461
			217	0.12144	0.1908	0.29538	0.47726	0.65028	0.72441	0.74518
			218	0.12138	0.19131	0.29619	0.47886	0.65123	0.72504	0.74586
			219	0.1213	0.19183	0.29699	0.48016	0.65217	0.72566	0.74651
			220	0.12119	0.19233	0.29776	0.4816	0.65311	0.72628	0.74725
			221	0.12105	0.19281	0.29851	0.48288	0.65403	0.72688	0.74789
			222	0.12091	0.19324	0.29924	0.48431	0.65496	0.72748	0.74834
			223	0.1208	0.19367	0.29995	0.48576	0.65586	0.72806	0.74894
			224	0.12069	0.19409	0.30064	0.48724	0.65676	0.72864	0.74949
			225	0.12056	0.19448	0.30132	0.48856	0.65765	0.72921	0.74999
			226	0.1204	0.19487	0.302	0.49007	0.65853	0.72978	0.75059
			227	0.12022	0.19526	0.30265	0.49146	0.65941	0.73033	0.751
			228	0.12003	0.19565	0.3033	0.49308	0.66028	0.73088	0.75141
			229	0.11985	0.19606	0.30395	0.49483	0.66114	0.73142	0.75185
			230	0.11971	0.19643	0.30459	0.49618	0.66199	0.73195	0.75221
			231	0.11961	0.1968	0.30525	0.49754	0.66284	0.73248	0.75265
			232	0.11952	0.19718	0.3059	0.49883	0.66368	0.733	0.75309
			233	0.11946	0.19756	0.30656	0.50019	0.66452	0.73351	0.75345
			234	0.11943	0.19796	0.30722	0.50169	0.66535	0.73401	0.75387
			235	0.11944	0.19833	0.30787	0.50311	0.66618	0.73451	0.75424
			236	0.11952	0.19868	0.30852	0.50462	0.66701	0.735	0.75454
			237	0.11959	0.19902	0.30918	0.50602	0.66782	0.73549	0.75496
			238	0.1197	0.19931	0.30985	0.50724	0.66864	0.73597	0.75525
			239	0.11977	0.19959	0.31053	0.50852	0.66945	0.73644	0.75547
			240	0.11979	0.19985	0.31122	0.50964	0.67025	0.73691	0.75579
			241	0.11978	0.20008	0.31193	0.51109	0.67106	0.73737	0.75603
			242	0.11976	0.2003	0.31266	0.51238	0.67186	0.73782	0.75636
			243	0.11971	0.2005	0.31342	0.51318	0.67266	0.73827	0.75662
			244	0.11962	0.20068	0.31422	0.51419	0.67345	0.73872	0.75685
			245	0.1195	0.20087	0.31504	0.51494	0.67425	0.73916	0.75733
			246	0.11934	0.20106	0.31588	0.51613	0.67504	0.73959	0.75753
			247	0.11917	0.20125	0.31673	0.51738	0.67583	0.74002	0.75768
			248	0.11902	0.20146	0.3176	0.51853	0.67662	0.74044	0.75787
			249	0.11886	0.20167	0.3185	0.51977	0.67741	0.74086	0.75805
			250	0.1187	0.20188	0.3194	0.521	0.67819	0.74127	0.75838
			251	0.11855	0.20212	0.32029	0.52211	0.67897	0.74167	0.75893
			252	0.11842	0.20239	0.32119	0.52337	0.67975	0.74208	0.75923
			253	0.11827	0.20268	0.32211	0.5247	0.68054	0.74247	0.75973
			254	0.11816	0.20297	0.32303	0.52602	0.68131	0.74287	0.76021
			255	0.11807	0.20327	0.32395	0.5273	0.68209	0.74326	0.7606
			256	0.11798	0.2036	0.32488	0.52849	0.68287	0.74364	0.76114
			257	0.1179	0.20391	0.32582	0.52988	0.68364	0.74402	0.76167
			258	0.11782	0.20425	0.32675	0.53159	0.68441	0.74439	0.76209
			259	0.11775	0.20462	0.32766	0.53291	0.68518	0.74477	0.76256
			260	0.1177	0.20498	0.32856	0.53434	0.68594	0.74513	0.76306
			261	0.11768	0.20535	0.32944	0.5356	0.68671	0.7455	0.76346
			262	0.11766	0.20574	0.3303	0.53694	0.68748	0.74586	0.76382
			263	0.11762	0.20611	0.33115	0.53835	0.68823	0.74621	0.76427
			264	0.11756	0.2065	0.33196	0.53942	0.68898	0.74656	0.7646
			265	0.11748	0.20686	0.33273	0.54061	0.68974	0.74691	0.76503
			266	0.11738	0.20721	0.33348	0.54174	0.69049	0.74725	0.76539
			267	0.11728	0.20755	0.3342	0.54324	0.69123	0.74759	0.76573
			268	0.11715	0.20788	0.33489	0.54449	0.69198	0.74793	0.76599
			269	0.11702	0.20818	0.33554	0.54581	0.69272	0.74827	0.76632
			270	0.11689	0.20848	0.33617	0.54702	0.69346	0.7486	0.76668
			271	0.11675	0.20879	0.33678	0.54843	0.6942	0.74892	0.76692
			272	0.1166	0.20911	0.33736	0.5496	0.69493	0.74925	0.76729
			273	0.11645	0.20941	0.33791	0.55105	0.69566	0.74957	0.76741
			274	0.11635	0.20969	0.33844	0.55234	0.69638	0.74989	0.7678
			275	0.11625	0.20997	0.33894	0.55342	0.6971	0.7502	0.76797
			276	0.11617	0.21023	0.33941	0.55466	0.69782	0.75051	0.76818
			277	0.1161	0.21048	0.33988	0.55583	0.69852	0.75082	0.76851
			278	0.11604	0.21071	0.34032	0.55683	0.69924	0.75113	0.76877
			279	0.116	0.21093	0.34075	0.55796	0.69994	0.75143	0.76897
			280	0.116	0.21115	0.34116	0.55887	0.70064	0.75174	0.7691
			281	0.11603	0.21138	0.34156	0.55998	0.70133	0.75203	0.76918
			282	0.11608	0.2116	0.34196	0.561	0.70201	0.75233	0.7692
			283	0.11617	0.21181	0.34234	0.56171	0.7027	0.75263	0.76925
			284	0.11625	0.21203	0.34271	0.56271	0.70338	0.75292	0.7691
			285	0.1163	0.21225	0.34307	0.56375	0.70407	0.75321	0.76928
			286	0.11633	0.21242	0.34342	0.56482	0.70474	0.7535	0.76927
			287	0.11634	0.21259	0.34376	0.5657	0.70541	0.75378	0.76933
			288	0.11633	0.21273	0.34411	0.56659	0.70606	0.75407	0.7695
			289	0.11631	0.21283	0.34447	0.56763	0.70673	0.75435	0.76952
			290	0.11627	0.21292	0.34484	0.56871	0.70738	0.75463	0.76954
			291	0.1162	0.21303	0.34523	0.56971	0.70804	0.75491	0.76967
			292	0.11612	0.21317	0.34562	0.57061	0.70868	0.75518	0.76975
			293	0.11601	0.21335	0.34601	0.5715	0.70933	0.75546	0.77012
			294	0.11589	0.21354	0.34642	0.57252	0.70997	0.75573	0.77033
			295	0.1158	0.21378	0.34683	0.57339	0.71061	0.756	0.77045
			296	0.1157	0.21406	0.34724	0.57444	0.71123	0.75627	0.77068
			297	0.11561	0.2144	0.34765	0.57543	0.71187	0.75654	0.77072
			298	0.11552	0.21477	0.34807	0.57642	0.71249	0.75681	0.77101
			299	0.11545	0.21516	0.34848	0.57737	0.71312	0.75707	0.77126
			300	0.11538	0.21557	0.34889	0.5782	0.71374	0.75734	0.77155
			301	0.11532	0.21601	0.34931	0.5788	0.71435	0.7576	0.7718
			302	0.11528	0.21642	0.34974	0.57968	0.71497	0.75787	0.77213
			303	0.11525	0.21684	0.35018	0.58056	0.71558	0.75813	0.77247
			304	0.11523	0.21729	0.35063	0.58143	0.71619	0.75839	0.77286
			305	0.11519	0.21776	0.3511	0.58262	0.7168	0.75865	0.7732
			306	0.11514	0.21825	0.35159	0.58399	0.7174	0.7589	0.77349
			307	0.11508	0.21871	0.3521	0.58539	0.718	0.75916	0.77381
			308	0.11502	0.21916	0.35263	0.58656	0.71861	0.75942	0.77406
			309	0.11493	0.21962	0.35317	0.58807	0.7192	0.75967	0.77431
			310	0.11483	0.22008	0.35373	0.58954	0.71979	0.75993	0.77474
			311	0.11474	0.22049	0.35432	0.59096	0.72039	0.76018	0.7749
			312	0.11463	0.22089	0.35491	0.59202	0.72098	0.76043	0.77509
			313	0.11451	0.22127	0.35551	0.59343	0.72157	0.76069	0.7754
			314	0.11439	0.22165	0.35612	0.59476	0.72216	0.76094	0.77573
			315	0.11426	0.22202	0.35675	0.59611	0.72274	0.76119	0.77608
			316	0.11412	0.22239	0.35738	0.59748	0.72334	0.76144	0.77647
			317	0.11396	0.22275	0.35802	0.59865	0.72391	0.76169	0.77691
			318	0.11382	0.22311	0.35867	0.59977	0.72451	0.76194	0.77731
			319	0.11368	0.22346	0.35932	0.60112	0.72508	0.76219	0.77768
			320	0.11354	0.22382	0.35998	0.60233	0.72566	0.76244	0.77801
			321	0.11342	0.2242	0.36064	0.60355	0.72624	0.76269	0.77812
			322	0.11329	0.22455	0.3613	0.60452	0.72682	0.76293	0.77838
			323	0.11318	0.22488	0.36196	0.60564	0.7274	0.76318	0.77864
			324	0.11306	0.22521	0.36263	0.60659	0.72796	0.76343	0.77889
			325	0.11294	0.22552	0.36329	0.60766	0.72854	0.76368	0.77914
			326	0.11282	0.22583	0.36396	0.60842	0.7291	0.76392	0.77939
			327	0.1127	0.22613	0.36462	0.60913	0.72967	0.76417	0.77963
			328	0.11257	0.22643	0.36529	0.60978	0.73025	0.76441	0.77987
			329	0.11245	0.22672	0.36595	0.61059	0.73081	0.76466	0.7801
			330	0.11232	0.227	0.36658	0.61145	0.73137	0.76491	0.78033
			331	0.11219	0.22728	0.36722	0.61228	0.73193	0.76515	0.78055
			332	0.11206	0.22755	0.36785	0.61309	0.73249	0.7654	0.78077
			333	0.11193	0.22781	0.36847	0.61386	0.73306	0.76565	0.78098
			334	0.1118	0.22807	0.3691	0.61461	0.73361	0.76589	0.78119
			335	0.11167	0.22832	0.36972	0.61533	0.73416	0.76614	0.78139
			336	0.11153	0.22856	0.37034	0.61602	0.73473	0.76638	0.78159
			337	0.1114	0.22879	0.37095	0.61668	0.73528	0.76663	0.78179
			338	0.11126	0.22902	0.37156	0.61732	0.73583	0.76688	0.78198
			339	0.11112	0.22924	0.37217	0.61792	0.73637	0.76712	0.78216
			340	0.11098	0.22946	0.37278	0.6185	0.73693	0.76737	0.78234
			341	0.11083	0.22967	0.37338	0.61905	0.73871	0.76761	0.78252
			342	0.11069	0.22987	0.37398	0.61957	0.73863	0.76786	0.78269
			343	0.11055	0.23007	0.37458	0.62006	0.73759	0.76811	0.78286
			344	0.1104	0.23025	0.37517	0.62052	0.73699	0.76835	0.78302
			345	0.11025	0.23043	0.37577	0.62095	0.73754	0.7686	0.78317
			346	0.1101	0.23061	0.37635	0.62136	0.73933	0.76885	0.78333
			347	0.10995	0.23078	0.37694	0.62174	0.73925	0.76909	0.78347
			348	0.1098	0.23094	0.37752	0.62209	0.73821	0.76934	0.78362
			349	0.10964	0.23109	0.3781	0.62241	0.73833	0.76958	0.78375
			350	1.00597	1.00211	1.00324	1.00524	1.00162	1.00088	1.00211
			351	1.00368	1.00088	1.00437	1.00672	1.00117	1.00214	1.00088
			352	1.00375	1.00211	1.00369	1.00669	1.00195	1.00124	1.00211
			353	1.00216	1.00088	1.00201	1.00703	1.00146	1.00164	1.00088
			354	0.99983	0.99991	1.00435	1.00347	1.0007	1.00125	0.99991
			355	1.00341	1.00185	1.00187	1.00242	1.00094	1.0011	1.00185
			356	1.0013	1.00129	1.00062	1.00641	1.00016	0.99876	1.00129
			357	1.00228	0.99994	1.00503	1.00503	1.00178	1.00042	0.99994
			358	0.99932	1.00182	1.00367	1.00587	1.00181	1	1.00182
			359	1.00121	0.9986	1.00113	1.00441	1.00267	1.00121	0.9986
			360	1.00279	0.99961	1.00064	1.00404	1.00316	1.00116	0.99961
			361	1.00016	1.00096	1.00124	1.00449	1.00188	1.00009	1.00096
			362	1.00112	1	1.00319	1.0049	1.00061	0.99762	1
			363	1.00154	1.00097	0.99985	1.00426	0.9998	0.99798	1.00097
			364	1.00194	0.9997	1.00341	1.00203	1.00104	0.99892	0.9997
			365	0.99966	0.99815	0.99957	0.99991	1.00146	0.99958	0.99815
			366	0.99997	0.99857	1.00087	1.00278	0.99924	0.99735	0.99857
			367	1.00087	1.00103	1.002	1.00283	1.00042	0.99912	1.00103
			368	1.00146	1.00009	1.00062	1.00223	1.00124	0.99922	1.00009
			369	0.99933	0.99769	1.002	1.00179	1.00106	0.99804	0.99769
			370	0.99939	0.99879	1.00081	1.00253	1.00056	0.99848	0.99879
			371	1.00081	0.99918	1.00249	1.00157	1.00113	0.99922	0.99918
			372	1.00124	0.99885	1.00139	1.00063	1.00409	1.00485	0.99885
			373	1.00123	1.00077	1.00023	1.00214	1.00319	1.00363	1.00077
			374	1.00216	1.00008	0.99895	1.00306	1.00217	1.00091	1.00008
			375	1.00143	1.0009	0.99881	1.00093	1.00276	1.00407	1.0009
			376	1.00264	0.99941	1.00074	1.00085	1.0014	1.00177	0.99941
			377	0.99952	0.99666	0.99947	1.0011	1.0019	0.9998	0.99666
			378	0.99964	1.0027	0.99899	1.00352	1.00302	1.00512	1.0027
			379	0.99947	1.0025	1.00113	1.00352	1.00133	1.00205	1.0025
			380	1.0007	0.9995	0.99887	1.00113	1.00035	0.99936	0.9995
			381	0.99974	0.99885	0.99971	0.99992	1.00121	1.00088	0.99885
			382	1.00213	0.99833	0.99994	1.00079	1.0018	1.00214	0.99833
			383	0.99868	0.99941	0.99967	1.00119	1.00198	1.00124	0.99941
			384	0.99588	1.00055	0.99963	1.00069	0.99952	1.00164	1.00055
			385	1.0027	1.00026	1.00155	1.00024	1.00056	1.00125	1.00026
			386	1.00042	0.99556	1.00048	1.00138	1.00135	1.0011	0.99556
			387	0.99905	0.9957	1.00192	1.00105	0.99994	0.99876	0.9957
			388	1.00228	0.99666	0.99881	0.99992	1.00109	1.00042	0.99666
			389	1	1	1	1	1	1	1
			390	0.99809	1	1.00327	0.99912	1.0019	1.00121	1
			391	0.99974	0.99885	0.99971	0.99992	1.00121	1.00088	0.99885
			392	1.00213	0.99833	0.99994	1.00079	1.0018	1.00214	0.99833
			393	0.99868	0.99941	0.99967	1.00119	1.00198	1.00124	0.99941
			394	0.99588	1.00055	0.99963	1.00069	0.99952	1.00164	1.00055
			395	1.0027	1.00026	1.00155	1.00024	1.00056	1.00125	1.00026
			396	1.00042	0.99556	1.00048	1.00138	1.00135	1.0011	0.99556
			397	0.99905	0.9957	1.00192	1.00105	0.99994	0.99876	0.9957
			398	1.00228	0.99666	0.99881	0.99992	1.00109	1.00042	0.99666
			399	1	1	1	1	1	1	1
			400
			401
			402
			403
			404
			405
			406
			407
			408
			409
			410
			411
			412
			413
			414
			415
			416
			417
			418
			419
			420
			421
			422
			423
			424
			425
			426
			427
			428
			429
			430
			431
			432
			433
			434
			435
			436
			437
			438
			439
			440
			441
			442
			443
			444
			445
			446
			447
			448
			449
			450
			451
			452
			453
			454
			455
			456
			457
			458
			459
			460
			461
			462
			463
			464
			465
			466
			467
			468
			469
			470
			471
			472
			473
			474
			475
			476
			477
			478
			479
			480
			481
			482
			483
			484
			485
			486
			487
			488
			489
			490
			491
			492
			493
			494
			495
			496
			497
			498
			499
			500
			501
			502
			503
			504
			505
			506
			507
			508
			509
			510
			511
			512
			513
			514
			515
			516
			517
			518
			519
			520
			521
			522
			523
			524
			525
			526
			527
			528
			529
			530
			531
			532
			533
			534
			535
			536
			537
			538
			539
			540
			541
			542
			543
			544
			545
			546
			547
			548
			549
			550
			551
			552
			553
			554
			555
			556
			557
			558
			559
			560
			561
			562
			563
			564
			565
			566
			567
			568
			569
			570
			571
			572
			573
			574
			575
			576
			577
			578
			579
			580
			581
			582
			583
			584
			585
			586
			587
			588
			589
			590
			591
			592
			593
			594
			595
			596
			597
			598
			599
			600
			601
			602
			603
			604
			605
			606
			607
			608
			609
			610
			611
			612
			613
			614
			615
			616
			617
			618
			619
			620
			621
			622
			623
			624
			625
			626
			627
			628
			629
			630
			631
			632
			633
			634
			635
			636
			637
			638
			639
			640
			641
			642
			643
			644
			645
			646
			647
			648
			649
			650
			651
			652
			653
			654
			655
			656
			657
			658
			659
			660
			661
			662
			663
			664
			665
			666
			667
			668
			669
			670
			671
			672
			673
			674
			675
			676
			677
			678
			679
			680
			681
			682
			683
			684
			685
			686
			687
			688
			689
			690
			691
			692
			693
			694
			695
			696
			697
			698
			699
			700

## Sheet: Figure 2b
Figure 2b		X	Y1	Y2	Y3	Y4	Y5	Y6	Y7
		0	0	0	0	0	0	0	0
		1	0.00137	0.00042903	0.000369696	0.00126	0.00214	0.00174	-0.000330983
		2	0.00107	0.000439096	7.27519e-05	0.000833554	0.00228	0.00163	-4.84208e-05
		3	0.000818067	0.000191404	-0.000181933	0.000892024	0.00212	0.00145	5.4467e-05
		4	0.0015	0.000598109	0.00050497	0.00103	0.00228	0.00123	4.63982e-05
		5	0.00111	-0.00018544	0.000109123	0.00135	0.00212	0.00124	-0.000230047
		6	0.00076145	0.000257872	-0.00023855	0.000871863	0.00199	0.000893606	-8.67578e-05
		7	0.000957556	-4.03046e-06	-4.24442e-05	0.00103	0.00225	0.000788571	-3.02624e-05
		8	0.00112	0.000143057	0.000121246	0.000726674	0.00217	0.000978423	-0.000312813
		9	0.001	5.44076e-05	4.04209e-06	0.000736758	0.00199	0.000974385	1.0087e-05
		10	0.00106	-0.000163264	5.65859e-05	0.000528977	0.00224	0.00102	-0.000171515
		11	0.00101	0.000141043	6.06312e-06	0.000226207	0.00182	0.000560235	-0.00031887
		12	0.000985852	-0.000181408	-1.41476e-05	0.000692386	0.00195	0.000424793	-0.000234084
		13	0.000684601	-0.00034474	-0.000315399	0.000417986	0.00213	0.000938036	-0.00013317
		14	0.000898935	0.000229675	-0.000101065	0.000545119	0.002	0.000760289	7.0604e-05
		15	0.000844351	5.23926e-05	-0.000155649	0.000159569	0.00213	0.00086937	0.000135146
		16	0.001	-0.00027819	0	0.000405876	0.00196	0.000681491	0.000201695
		17	0.000993937	-0.000342723	-6.06321e-06	0.000611698	0.00175	0.000632993	0.000334763
		18	0.000856481	-0.000264074	-0.000143519	0.000268607	0.00181	0.000691594	0.000141197
		19	0.000536932	-1.00762e-05	-0.000463068	0.000393766	0.00214	0.000744126	0.000133129
		20	0.000583463	-0.000445593	-0.000416537	0.000448259	0.00201	0.000661284	-0.000127116
		21	0.000704826	1.81366e-05	-0.000295174	0.000500728	0.00169	0.000374244	7.46382e-05
		22	0.000789759	-0.000481905	-0.000210241	0.000203995	0.00184	0.000101179	9.88424e-05
		23	0.000502536	-0.000312472	-0.000497464	0.000244379	0.00189	0.000471293	-0.000189679
		24	0.000731116	-0.00016528	-0.000268884	0.00036147	0.00185	0.000477358	-0.00011299
		25	0.00074325	-0.00034474	-0.00025675	0.000438168	0.0021	0.000400531	8.87575e-05
		26	0.000591555	-0.00016528	-0.000408445	0.000161588	0.00201	0.000343912	0.000193629
		27	0.000648194	-0.000320539	-0.000351806	0.000169666	0.00212	0.000438946	6.05222e-06
		28	0.00074325	-0.000100773	-0.00025675	0.000353396	0.00192	0.0003156	5.85013e-05
		29	0.00147	-0.00024391	0.000470651	0.000409913	0.00156	0.000194243	9.68255e-05
		30	0.00131	-0.000395163	0.000313151	0.000407894	0.00236	0.000388399	2.01738e-05
		31	0.000961598	-0.000562611	-3.84017e-05	0.000528977	0.00233	0.000507681	0.000108927
		32	0.00137	-0.000580772	0.000369696	0.000434132	0.00193	0.000232676	-0.000147297
		33	0.00107	-0.000328605	7.27519e-05	0.000591524	0.00185	0.000222563	-0.000201789
		34	0.000818067	-0.00049401	-0.000181933	0.000185821	0.00178	0.000254926	0.000183547
		35	0.0015	-0.000556558	0.00050497	0.000201976	0.00192	0.000566299	-0.000215918
		36	0.00111	-0.00027819	0.000109123	0.000179763	0.00207	0.000566299	-0.000258307
		37	0.00076145	-0.000572701	-0.00023855	0.000339266	0.00203	0.000258971	-0.000163442
		38	0.000957556	-0.000463749	-4.24442e-05	0.000214091	0.00141	0.000103202	-0.000137206
		39	0.00112	-0.000433489	0.000121246	0.000524942	0.00143	0.000214471	-0.000147297
		40	0.001	-0.000467783	4.04209e-06	7.67619e-05	0.00156	0.000267061	1.81564e-05
		41	0.00106	-0.000473836	5.65859e-05	-0.000286967	0.002	0.000202334	-0.000676363
		42	0.000957556	-0.000463749	-4.24442e-05	0.000214091	0.00141	0.000103202	-0.000137206
		43	0.00112	-0.000433489	0.000121246	0.000524942	0.00143	0.000214471	-0.000147297
		44	0.001	-0.000467783	4.04209e-06	7.67619e-05	0.00156	0.000267061	1.81564e-05
		45	0.00106	-0.000473836	5.65859e-05	-0.000286967	0.002	0.000202334	-0.000676363
		46	0.000957556	-0.000463749	-4.24442e-05	0.000214091	0.00141	0.000103202	-0.000137206
		47	0.00112	-0.000433489	0.000121246	0.000524942	0.00143	0.000214471	-0.000147297
		48	0.001	-0.000467783	4.04209e-06	7.67619e-05	0.00156	0.000267061	1.81564e-05
		49	0.00106	-0.000473836	5.65859e-05	-0.000286967	0.002	0.000202334	-0.000676363
		50	0.10261	0.10069	-2.61869e-18	-0.00115	0.02005	-7.16536e-18	1.29843e-05
		51	0.10268	0.10093	0.10054	0.09954	0.10082	0.10043	0.10323
		52	0.10275	0.10117	0.10109	0.10102	0.10221	0.10287	0.10641
		53	0.10282	0.10141	0.10163	0.1025	0.1036	0.1053	0.1096
		54	0.10288	0.10165	0.10217	0.10397	0.10499	0.10772	0.11278
		55	0.10295	0.10189	0.10272	0.10544	0.10638	0.11013	0.11597
		56	0.10302	0.10213	0.10326	0.1069	0.10777	0.11253	0.11916
		57	0.10308	0.10238	0.1038	0.10835	0.10916	0.11492	0.12234
		58	0.10315	0.10262	0.10435	0.1098	0.11056	0.11729	0.12553
		59	0.10321	0.10286	0.10489	0.11124	0.11195	0.11966	0.12871
		60	0.10328	0.1031	0.10543	0.11268	0.11334	0.12202	0.1319
		61	0.10334	0.10334	0.10598	0.11411	0.11473	0.12437	0.13492
		62	0.1034	0.10358	0.10652	0.11553	0.11612	0.12671	0.13786
		63	0.10347	0.10383	0.10706	0.11695	0.11751	0.12903	0.14072
		64	0.10353	0.10407	0.10761	0.11835	0.1189	0.13135	0.1435
		65	0.10359	0.10431	0.10815	0.11976	0.12029	0.13366	0.1462
		66	0.10365	0.10455	0.10869	0.12116	0.12168	0.13596	0.14882
		67	0.10371	0.10479	0.10924	0.12255	0.12307	0.13824	0.15136
		68	0.10377	0.10503	0.10978	0.12393	0.12446	0.14052	0.15382
		69	0.10383	0.10527	0.11032	0.12531	0.12585	0.14279	0.15619
		70	0.10389	0.10552	0.11087	0.12668	0.12725	0.14504	0.15847
		71	0.10395	0.10576	0.11141	0.12805	0.12864	0.14729	0.16067
		72	0.10401	0.106	0.11195	0.12941	0.13003	0.14953	0.16275
		73	0.10407	0.10624	0.1125	0.13076	0.13142	0.15175	0.16474
		74	0.10413	0.10648	0.11304	0.13211	0.13281	0.15397	0.16664
		75	0.10419	0.10672	0.11358	0.13345	0.1342	0.15617	0.16847
		76	0.10424	0.10696	0.11413	0.13478	0.13559	0.15837	0.17026
		77	0.1043	0.10721	0.11467	0.13611	0.13698	0.16055	0.17202
		78	0.10436	0.10745	0.11521	0.13743	0.13837	0.16273	0.17377
		79	0.10441	0.10769	0.11576	0.13874	0.13976	0.16489	0.17551
		80	0.10447	0.10793	0.1163	0.14005	0.14115	0.16705	0.17725
		81	0.10452	0.10817	0.11684	0.14136	0.14255	0.16919	0.17898
		82	0.10457	0.10841	0.11739	0.14265	0.14394	0.17132	0.1807
		83	0.10463	0.10865	0.11793	0.14394	0.14533	0.17345	0.18241
		84	0.10468	0.1089	0.11847	0.14523	0.14672	0.17556	0.18412
		85	0.10473	0.10914	0.11902	0.1465	0.14811	0.17766	0.18584
		86	0.10479	0.10938	0.11956	0.14777	0.1495	0.17976	0.18757
		87	0.10484	0.10962	0.1201	0.14904	0.15089	0.18184	0.18929
		88	0.10489	0.10986	0.12065	0.1503	0.15228	0.18391	0.19101
		89	0.10494	0.1101	0.12119	0.15155	0.15367	0.18598	0.19273
		90	0.10499	0.11035	0.12173	0.1528	0.15506	0.18803	0.19447
		91	0.10504	0.11059	0.12228	0.15404	0.15645	0.19007	0.19622
		92	0.10509	0.11083	0.12282	0.15527	0.15784	0.1921	0.19798
		93	0.10514	0.11107	0.12336	0.1565	0.15924	0.19412	0.19976
		94	0.10519	0.11131	0.12391	0.15772	0.16063	0.19614	0.20157
		95	0.10524	0.11155	0.12445	0.15893	0.16202	0.19814	0.20342
		96	0.10528	0.11179	0.12499	0.16014	0.16341	0.20013	0.20528
		97	0.10533	0.11204	0.12554	0.16134	0.1648	0.20211	0.20716
		98	0.10538	0.11228	0.12608	0.16254	0.16619	0.20408	0.20904
		99	0.10542	0.11252	0.12662	0.16373	0.16758	0.20604	0.21093
		100	0.10547	0.11276	0.12717	0.16491	0.16897	0.20799	0.21281
		101	0.10552	0.113	0.12771	0.16609	0.17036	0.20993	0.2147
		102	0.10556	0.11324	0.12825	0.16726	0.17175	0.21186	0.21658
		103	0.10561	0.11348	0.1288	0.16842	0.17314	0.21378	0.21848
		104	0.10565	0.11373	0.12934	0.16958	0.17453	0.21569	0.22039
		105	0.10569	0.11397	0.12988	0.17073	0.17593	0.21759	0.22231
		106	0.10574	0.11421	0.13043	0.17187	0.17732	0.21948	0.22425
		107	0.10578	0.11445	0.13097	0.17301	0.17871	0.22136	0.22619
		108	0.10582	0.11469	0.13151	0.17415	0.1801	0.22323	0.22814
		109	0.10586	0.11493	0.13206	0.17527	0.18149	0.22509	0.23008
		110	0.1059	0.11518	0.1326	0.17639	0.18288	0.22694	0.23202
		111	0.10594	0.11542	0.13314	0.17751	0.18427	0.22877	0.23396
		112	0.10598	0.11566	0.13369	0.17861	0.18566	0.2306	0.2359
		113	0.10602	0.1159	0.13423	0.17971	0.18705	0.23242	0.23784
		114	0.10606	0.11614	0.13477	0.18081	0.18844	0.23423	0.23978
		115	0.1061	0.11638	0.13532	0.1819	0.18983	0.23602	0.24172
		116	0.10614	0.11662	0.13586	0.18298	0.19123	0.23781	0.24365
		117	0.10618	0.11687	0.1364	0.18406	0.19262	0.23959	0.2456
		118	0.10622	0.11711	0.13695	0.18513	0.19401	0.24136	0.24754
		119	0.10625	0.11735	0.13749	0.18619	0.1954	0.24311	0.24948
		120	0.10629	0.11759	0.13803	0.18725	0.19679	0.24486	0.25141
		121	0.10633	0.11783	0.13858	0.1883	0.19818	0.2466	0.25334
		122	0.10636	0.11807	0.13912	0.18934	0.19957	0.24832	0.25527
		123	0.1064	0.11831	0.13966	0.19038	0.20096	0.25004	0.25721
		124	0.10643	0.11856	0.14021	0.19141	0.20235	0.25174	0.25914
		125	0.10646	0.1188	0.14075	0.19244	0.20374	0.25344	0.26104
		126	0.1065	0.11905	0.14131	0.19346	0.20512	0.25512	0.26292
		127	0.10653	0.1193	0.14186	0.19447	0.20649	0.2568	0.26479
		128	0.10656	0.11955	0.14242	0.19548	0.20786	0.25846	0.26664
		129	0.1066	0.1198	0.14298	0.19648	0.20923	0.26012	0.26848
		130	0.10663	0.12005	0.14354	0.19747	0.21059	0.26176	0.27032
		131	0.10666	0.1203	0.1441	0.19846	0.21195	0.2634	0.27214
		132	0.10669	0.12055	0.14467	0.19944	0.21331	0.26502	0.27396
		133	0.10672	0.1208	0.14523	0.20041	0.21466	0.26664	0.27576
		134	0.10675	0.12105	0.1458	0.20138	0.21601	0.26824	0.27755
		135	0.10678	0.12131	0.14637	0.20235	0.21736	0.26983	0.27931
		136	0.10681	0.12156	0.14694	0.2033	0.2187	0.27142	0.28104
		137	0.10684	0.12182	0.14752	0.20425	0.22004	0.27299	0.28273
		138	0.10687	0.12208	0.14809	0.2052	0.22137	0.27455	0.2844
		139	0.1069	0.12233	0.14867	0.20613	0.2227	0.27611	0.28605
		140	0.10692	0.12259	0.14925	0.20706	0.22403	0.27765	0.28768
		141	0.10695	0.12285	0.14983	0.20799	0.22535	0.27918	0.28929
		142	0.10698	0.12311	0.15041	0.20891	0.22667	0.2807	0.29089
		143	0.107	0.12337	0.151	0.20982	0.22798	0.28221	0.29247
		144	0.10703	0.12363	0.15158	0.21073	0.22929	0.28372	0.29402
		145	0.10705	0.12389	0.15217	0.21162	0.2306	0.28521	0.29555
		146	0.10708	0.12416	0.15276	0.21252	0.2319	0.28669	0.29707
		147	0.1071	0.12442	0.15335	0.2134	0.2332	0.28816	0.29858
		148	0.10712	0.12469	0.15395	0.21429	0.2345	0.28962	0.30007
		149	0.10715	0.12495	0.15454	0.21516	0.23579	0.29107	0.30154
		150	0.10717	0.12522	0.15514	0.21603	0.23708	0.29251	0.30299
		151	0.10719	0.12548	0.15574	0.2168	0.23836	0.29391	0.30444
		152	0.1072	0.12575	0.15634	0.21757	0.23964	0.29529	0.30588
		153	0.10722	0.12602	0.15694	0.21834	0.24091	0.29666	0.30731
		154	0.10724	0.12629	0.15755	0.21911	0.24219	0.29802	0.30872
		155	0.10726	0.12656	0.15815	0.21987	0.24345	0.29937	0.31013
		156	0.10727	0.12683	0.15876	0.22063	0.24472	0.30071	0.31153
		157	0.10729	0.1271	0.15937	0.22139	0.24598	0.30203	0.31292
		158	0.10731	0.12737	0.15997	0.22215	0.24723	0.30335	0.31431
		159	0.10732	0.12764	0.16058	0.2229	0.24848	0.30466	0.3157
		160	0.10734	0.12791	0.16119	0.22364	0.24973	0.30595	0.31709
		161	0.10735	0.12818	0.1618	0.22438	0.25097	0.30724	0.31847
		162	0.10736	0.12846	0.16242	0.2251	0.25221	0.30851	0.31983
		163	0.10738	0.12873	0.16303	0.22582	0.25345	0.30977	0.32119
		164	0.10739	0.129	0.16364	0.22653	0.25468	0.31103	0.32254
		165	0.1074	0.12928	0.16426	0.22724	0.2559	0.31227	0.32389
		166	0.10741	0.12955	0.16487	0.22793	0.25712	0.3135	0.32524
		167	0.10742	0.12982	0.16549	0.22863	0.25834	0.31473	0.3266
		168	0.10743	0.1301	0.1661	0.22931	0.25955	0.31594	0.32796
		169	0.10745	0.13037	0.16672	0.22999	0.26076	0.31714	0.32932
		170	0.10746	0.13064	0.16733	0.23067	0.26197	0.31834	0.33068
		171	0.10746	0.13092	0.16795	0.23134	0.26317	0.31952	0.33204
		172	0.10747	0.13119	0.16856	0.23201	0.26437	0.3207	0.33338
		173	0.10748	0.13146	0.16918	0.23267	0.26556	0.32186	0.33472
		174	0.10749	0.13174	0.1698	0.23335	0.26675	0.32302	0.33604
		175	0.1075	0.13201	0.17041	0.23401	0.26793	0.32416	0.33735
		176	0.10751	0.13229	0.17103	0.23467	0.26911	0.3253	0.33866
		177	0.10751	0.13256	0.17164	0.23533	0.27028	0.32643	0.33997
		178	0.10752	0.13283	0.17226	0.23597	0.27146	0.32754	0.34127
		179	0.10753	0.1331	0.17287	0.23662	0.27262	0.32865	0.34257
		180	0.10753	0.13338	0.17349	0.23725	0.27378	0.32975	0.34387
		181	0.10754	0.13365	0.1741	0.23789	0.27494	0.33084	0.34515
		182	0.10754	0.13392	0.17471	0.23852	0.2761	0.33193	0.34643
		183	0.10755	0.13419	0.17532	0.23915	0.27724	0.333	0.34771
		184	0.10755	0.13446	0.17593	0.23978	0.27839	0.33406	0.349
		185	0.10756	0.13473	0.17654	0.24039	0.27953	0.33512	0.35029
		186	0.10756	0.135	0.17715	0.24101	0.28067	0.33617	0.35157
		187	0.10756	0.13527	0.17775	0.24163	0.2818	0.33721	0.35285
		188	0.10757	0.13554	0.17836	0.24224	0.28293	0.33824	0.35411
		189	0.10757	0.13581	0.17896	0.24285	0.28405	0.33926	0.35536
		190	0.10757	0.13607	0.17957	0.24347	0.28517	0.34028	0.3566
		191	0.10758	0.13634	0.18017	0.24408	0.28628	0.34128	0.35783
		192	0.10758	0.13661	0.18077	0.24469	0.28739	0.34228	0.35906
		193	0.10758	0.13688	0.18137	0.2453	0.2885	0.34327	0.36029
		194	0.10758	0.13714	0.18197	0.24591	0.2896	0.34426	0.36152
		195	0.10758	0.13741	0.18257	0.24651	0.2907	0.34523	0.36276
		196	0.10758	0.13767	0.18317	0.24711	0.29179	0.3462	0.364
		197	0.10759	0.13794	0.18377	0.24771	0.29288	0.34716	0.36523
		198	0.10759	0.1382	0.18436	0.24831	0.29396	0.34812	0.36647
		199	0.10759	0.13847	0.18496	0.2489	0.29504	0.34906	0.36769
		200	0.10759	0.13873	0.18555	0.24948	0.29612	0.35	0.36891
		201	0.10759	0.13899	0.18614	0.25006	0.29719	0.35093	0.37012
		202	0.10759	0.13926	0.18674	0.25064	0.29826	0.35186	0.37132
		203	0.10759	0.13952	0.18733	0.25121	0.29932	0.35278	0.37252
		204	0.10759	0.13978	0.18791	0.25177	0.30038	0.35369	0.37371
		205	0.10759	0.14004	0.1885	0.25234	0.30143	0.35459	0.37489
		206	0.10758	0.1403	0.18909	0.25289	0.30248	0.35549	0.37603
		207	0.10758	0.14056	0.18967	0.25343	0.30353	0.35638	0.37716
		208	0.10758	0.14082	0.19026	0.25397	0.30457	0.35727	0.37827
		209	0.10758	0.14108	0.19084	0.25451	0.3056	0.35815	0.37937
		210	0.10758	0.14133	0.19142	0.25505	0.30664	0.35902	0.38045
		211	0.10758	0.14159	0.192	0.25559	0.30766	0.35989	0.38151
		212	0.10758	0.14185	0.19258	0.25612	0.30869	0.36075	0.38255
		213	0.10757	0.1421	0.19315	0.25666	0.30971	0.3616	0.38358
		214	0.10757	0.14236	0.19373	0.25719	0.31072	0.36245	0.38458
		215	0.10757	0.14261	0.1943	0.25773	0.31174	0.36329	0.38554
		216	0.10757	0.14286	0.19487	0.25826	0.31274	0.36413	0.38648
		217	0.10757	0.14312	0.19544	0.2588	0.31374	0.36496	0.38739
		218	0.10756	0.14337	0.19601	0.25933	0.31474	0.36579	0.38828
		219	0.10756	0.14362	0.19657	0.25986	0.31574	0.36661	0.38916
		220	0.10756	0.14387	0.19714	0.26038	0.31673	0.36743	0.39002
		221	0.10756	0.14412	0.1977	0.2609	0.31771	0.36824	0.39087
		222	0.10755	0.14436	0.19826	0.26141	0.31869	0.36904	0.39171
		223	0.10755	0.14461	0.19882	0.26191	0.31967	0.36984	0.39253
		224	0.10755	0.14486	0.19937	0.26241	0.32064	0.37064	0.39333
		225	0.10754	0.1451	0.19993	0.26291	0.32161	0.37143	0.39412
		226	0.10754	0.14535	0.20048	0.2634	0.32258	0.37221	0.3949
		227	0.10754	0.14559	0.20103	0.26389	0.32354	0.37299	0.39569
		228	0.10754	0.14583	0.20158	0.26438	0.3245	0.37377	0.39647
		229	0.10753	0.14607	0.20212	0.26486	0.32545	0.37454	0.39725
		230	0.10753	0.14632	0.20267	0.26535	0.3264	0.37531	0.39804
		231	0.10753	0.14655	0.20321	0.26584	0.32734	0.37607	0.39884
		232	0.10753	0.14679	0.20375	0.26634	0.32828	0.37683	0.39964
		233	0.10752	0.14703	0.20428	0.26683	0.32922	0.37758	0.40045
		234	0.10752	0.14727	0.20482	0.26732	0.33015	0.37833	0.40126
		235	0.10752	0.1475	0.20535	0.26781	0.33108	0.37908	0.40208
		236	0.10751	0.14774	0.20588	0.26829	0.332	0.37982	0.40292
		237	0.10751	0.14797	0.2064	0.26877	0.33293	0.38056	0.40377
		238	0.10751	0.1482	0.20693	0.26925	0.33384	0.38129	0.40464
		239	0.10751	0.14843	0.20745	0.26972	0.33475	0.38202	0.4055
		240	0.10751	0.14866	0.20797	0.27019	0.33566	0.38275	0.40636
		241	0.1075	0.14889	0.20848	0.27066	0.33657	0.38347	0.40722
		242	0.1075	0.14911	0.209	0.27112	0.33747	0.38419	0.40808
		243	0.1075	0.14934	0.20951	0.27157	0.33837	0.38491	0.40894
		244	0.1075	0.14956	0.21001	0.27203	0.33926	0.38562	0.40979
		245	0.10749	0.14979	0.21052	0.27248	0.34015	0.38633	0.41064
		246	0.10749	0.15001	0.21102	0.27293	0.34104	0.38703	0.4115
		247	0.10749	0.15023	0.21152	0.27338	0.34192	0.38774	0.41235
		248	0.10749	0.15045	0.21201	0.27384	0.3428	0.38843	0.4132
		249	0.10749	0.15067	0.21251	0.2743	0.34367	0.38913	0.41405
		250	0.10749	0.15088	0.213	0.27476	0.34454	0.38982	0.41488
		251	0.10749	0.1511	0.21349	0.27521	0.34541	0.39055	0.41569
		252	0.10749	0.15131	0.21397	0.27567	0.34628	0.39127	0.41648
		253	0.10749	0.15153	0.21445	0.27612	0.34714	0.39199	0.41725
		254	0.10749	0.15174	0.21493	0.27657	0.34799	0.3927	0.41803
		255	0.10749	0.15195	0.21541	0.27702	0.34885	0.39341	0.4188
		256	0.1075	0.15216	0.21588	0.27747	0.3497	0.39411	0.41956
		257	0.1075	0.15237	0.21636	0.27791	0.35054	0.39481	0.42032
		258	0.1075	0.15257	0.21682	0.27835	0.35139	0.39551	0.42106
		259	0.1075	0.15278	0.21729	0.27879	0.35222	0.3962	0.42179
		260	0.1075	0.15298	0.21775	0.27923	0.35306	0.39689	0.42251
		261	0.10751	0.15319	0.21821	0.27966	0.35389	0.39757	0.42321
		262	0.10751	0.15339	0.21867	0.2801	0.35472	0.39825	0.42392
		263	0.10751	0.15359	0.21913	0.28052	0.35555	0.39893	0.42461
		264	0.10751	0.15379	0.21958	0.28095	0.35637	0.3996	0.42531
		265	0.10751	0.15399	0.22003	0.28138	0.35719	0.40027	0.426
		266	0.10752	0.15419	0.22048	0.2818	0.35801	0.40093	0.42669
		267	0.10752	0.15439	0.22092	0.28222	0.35882	0.40159	0.42737
		268	0.10752	0.15458	0.22137	0.28264	0.35963	0.40225	0.42805
		269	0.10752	0.15477	0.22181	0.28305	0.36043	0.4029	0.42873
		270	0.10753	0.15497	0.22224	0.28347	0.36124	0.40355	0.42941
		271	0.10753	0.15516	0.22268	0.28388	0.36204	0.40419	0.4301
		272	0.10753	0.15535	0.22311	0.28428	0.36283	0.40483	0.4308
		273	0.10753	0.15554	0.22354	0.28469	0.36363	0.40547	0.43151
		274	0.10754	0.15571	0.22396	0.28509	0.36442	0.4061	0.43222
		275	0.10754	0.15589	0.22435	0.28549	0.3652	0.40673	0.43291
		276	0.10754	0.15606	0.22474	0.28589	0.36597	0.40735	0.43359
		277	0.10754	0.15623	0.22514	0.28629	0.36675	0.40797	0.43425
		278	0.10755	0.15641	0.22553	0.28668	0.36753	0.40859	0.43491
		279	0.10755	0.15658	0.22592	0.28708	0.36831	0.4092	0.43556
		280	0.10755	0.15676	0.22631	0.28747	0.36908	0.40981	0.43622
		281	0.10756	0.15693	0.2267	0.28785	0.36986	0.41041	0.43689
		282	0.10756	0.1571	0.22709	0.28824	0.37064	0.41101	0.43756
		283	0.10756	0.15728	0.22748	0.28862	0.37142	0.41161	0.43823
		284	0.10756	0.15745	0.22787	0.289	0.37219	0.4122	0.4389
		285	0.10757	0.15762	0.22827	0.28938	0.37297	0.41279	0.43958
		286	0.10757	0.1578	0.22866	0.28975	0.37375	0.41337	0.44026
		287	0.10757	0.15797	0.22905	0.29012	0.37453	0.41395	0.44094
		288	0.10758	0.15815	0.22944	0.29049	0.3753	0.41453	0.44161
		289	0.10758	0.15832	0.22983	0.29086	0.37608	0.4151	0.44228
		290	0.10758	0.15849	0.23022	0.29123	0.37686	0.41567	0.44294
		291	0.10759	0.15867	0.23061	0.29159	0.37764	0.41623	0.44358
		292	0.10759	0.15884	0.231	0.29195	0.37841	0.41679	0.4442
		293	0.10759	0.15902	0.23139	0.29231	0.37919	0.41735	0.44482
		294	0.1076	0.15919	0.23179	0.29267	0.37997	0.4179	0.44544
		295	0.1076	0.15936	0.23218	0.29302	0.38075	0.41844	0.44606
		296	0.1076	0.15954	0.23257	0.29337	0.38153	0.41899	0.44668
		297	0.10761	0.15971	0.23296	0.29372	0.3823	0.41953	0.44731
		298	0.10761	0.15988	0.23335	0.29407	0.38308	0.42006	0.44792
		299	0.10761	0.16006	0.23374	0.29441	0.38386	0.4206	0.44854
		300	0.10762	0.16023	0.23413	0.29475	0.38464	0.42112	0.44914
		301	0.10762	0.16041	0.23452	0.29509	0.38541	0.42165	0.44973
		302	0.10763	0.16058	0.23491	0.29543	0.38619	0.42217	0.4503
		303	0.10763	0.16075	0.23531	0.29577	0.38697	0.42268	0.45086
		304	0.10763	0.16093	0.2357	0.2961	0.38775	0.42319	0.45141
		305	0.10764	0.1611	0.23609	0.29643	0.38852	0.4237	0.45195
		306	0.10764	0.16128	0.23648	0.29676	0.3893	0.4242	0.45248
		307	0.10764	0.16145	0.23687	0.29708	0.39008	0.4247	0.45299
		308	0.10765	0.16162	0.23726	0.2974	0.39086	0.4252	0.4535
		309	0.10765	0.1618	0.23765	0.29773	0.39163	0.42569	0.454
		310	0.10766	0.16197	0.23804	0.29804	0.39241	0.42618	0.45453
		311	0.10766	0.16214	0.23843	0.29836	0.39319	0.42666	0.45507
		312	0.10767	0.16232	0.23883	0.29867	0.39397	0.42714	0.45563
		313	0.10767	0.16249	0.23922	0.29898	0.39474	0.42762	0.4562
		314	0.10767	0.16267	0.23961	0.29929	0.39552	0.42809	0.45677
		315	0.10768	0.16284	0.24	0.2996	0.3963	0.42856	0.45734
		316	0.10768	0.16301	0.24039	0.2999	0.39708	0.42902	0.45792
		317	0.10769	0.16319	0.24078	0.30021	0.39785	0.42948	0.4585
		318	0.10769	0.16336	0.24117	0.3005	0.39863	0.42993	0.45909
		319	0.1077	0.16354	0.24156	0.3008	0.39941	0.43039	0.45971
		320	0.1077	0.16371	0.24196	0.3011	0.40019	0.43083	0.46033
		321	0.10771	0.16388	0.24235	0.30139	0.40097	0.43128	0.46097
		322	0.10771	0.16406	0.24274	0.30168	0.40174	0.43172	0.46161
		323	0.10771	0.16423	0.24313	0.30197	0.40252	0.43215	0.46228
		324	0.10772	0.1644	0.24352	0.30225	0.4033	0.43258	0.46295
		325	0.10772	0.16458	0.24391	0.30253	0.40408	0.43301	0.46364
		326	0.10773	0.16475	0.2443	0.30281	0.40485	0.43343	0.46434
		327	0.10773	0.16493	0.24469	0.30309	0.40563	0.43385	0.46505
		328	0.10774	0.1651	0.24508	0.30337	0.40641	0.43427	0.46578
		329	0.10774	0.16527	0.24548	0.30364	0.40719	0.43468	0.46637
		330	0.10775	0.16545	0.24587	0.30391	0.40796	0.43509	0.46697
		331	0.10775	0.16562	0.24626	0.30418	0.40874	0.43549	0.46756
		332	0.10776	0.1658	0.24665	0.30445	0.40952	0.43589	0.46815
		333	0.10776	0.16597	0.24704	0.30471	0.4103	0.43628	0.46859
		334	0.10777	0.16614	0.24743	0.30497	0.41107	0.43668	0.46903
		335	0.10777	0.16632	0.24782	0.30523	0.41185	0.43706	0.46941
		336	0.10778	0.16649	0.24821	0.30549	0.41263	0.43745	0.46979
		337	0.10778	0.16666	0.2486	0.30574	0.41341	0.43782	0.47017
		338	0.10779	0.16684	0.249	0.30599	0.41418	0.4382	0.47055
		339	0.1078	0.16701	0.24939	0.30624	0.41496	0.43857	0.47126
		340	0.1078	0.16719	0.24978	0.30649	0.41574	0.43894	0.47017
		341	0.10781	0.16736	0.25017	0.30674	0.41652	0.4393	0.47055
		342	0.10781	0.16753	0.25056	0.30698	0.4173	0.43966	0.47126
		343	0.10782	0.16771	0.25095	0.30722	0.41807	0.44002	0.47017
		344	0.10782	0.16788	0.25134	0.30746	0.41885	0.44037	0.47055
		345	0.10783	0.16806	0.25173	0.30769	0.41963	0.44071	0.47126
		346	0.10783	0.16823	0.25212	0.30793	0.42041	0.44106	0.47017
		347	0.10784	0.1684	0.25252	0.30816	0.42118	0.4414	0.47221
		348	0.10785	0.16858	0.25291	0.30838	0.42196	0.44173	0.47376
		349	0.10785	0.16888	0.2533	0.30861	0.42274	0.44206	0.47849
		350	1.01161	1.01161	0.99592	1.00343	1.00676	1	0.76887
		351	1.01161	1.01053	0.99626	1.00343	1.00703	1	1.00402
		352	1.01053	1.00771	0.9961	1.00343	1.0069	1	1.00499
		353	1.01161	1.01161	0.99652	1.00355	1.00677	1	1.00444
		354	1.01161	1.01053	0.99552	1.00355	1.00664	1	1.00502
		355	1.01053	1.00771	0.9965	1.00343	1.00652	1	1.00402
		356	1.01161	1.01161	0.99683	1.00355	1.00639	1	1.00499
		357	1.01161	1.01161	0.99659	1.00355	1.00622	1	1.00506
		358	1.01053	1.01053	0.99486	1.00353	1.00606	1	1.00551
		359	1.00771	1.00771	0.9966	1.00353	1.00589	1	1.00534
		360	1.01157	1.01157	0.9997	1.00372	1.00574	1	1.0047
		361	1.00955	1.00955	1.00032	1.00347	1.00703	1	1.00418
		362	1.00671	1.00671	0.99767	1.00359	1.0069	1	1.0043
		363	1.00916	1.00916	0.99904	1.00359	1.00677	1	1.00474
		364	1.00866	1.00866	0.99884	1.00376	1.00664	1	1.00411
		365	1.00775	1.00775	0.99838	1.00376	1.00652	1	1.00307
		366	1.00725	1.00725	0.99886	1.00376	1.00639	1	1.0026
		367	1.00509	1.00509	0.99922	1.00376	1.00622	1	1.0021
		368	1.00599	1.00599	0.99807	1.00376	1.00606	1	1.00092
		369	1.00424	1.00424	0.99777	1.00378	1.00589	1	1.00036
		370	1.00709	1.00709	0.99658	1.00372	1.00574	1	1.00077
		371	1.00388	1.00388	1.00029	1.00365	1.00592	1	1.00139
		372	1.00386	1.00386	0.99804	1.0037	1.00571	1	1.00161
		373	1.00529	1.00529	1.00102	1.00376	1.00552	1	1.00139
		374	1.00445	1.00445	0.99868	1.00357	1.00534	1	1.00103
		375	1.00508	1.00508	0.99887	1.0034	1.00517	1	1.00056
		376	1.00534	1.00534	0.99752	1.00331	1.00501	1	0.99969
		377	1.00587	1.00587	0.99449	1.00355	1.00486	1	0.99958
		378	1.00559	1.00559	0.99648	1.00338	1.00472	1	0.99888
		379	1.00542	1.00542	0.99703	1.0035	1.00458	1	0.99969
		380	1.00297	1.00297	0.99898	1.00331	1.00445	1	0.99987
		381	1.00294	1.00294	0.99904	1.00348	1.00433	1	0.99896
		382	1.00555	1.00555	0.99678	1.00319	1.00423	1	0.99935
		383	1.00246	1.00246	1	1.00297	1.00414	1	0.99875
		384	1.00511	1.00511	1.00029	1.00262	1.00405	1	0.99943
		385	1.00375	1.00375	0.99804	1.00271	1.00398	1	0.99888
		386	1.00141	1.00141	1.00102	1.00256	1.00392	1	0.99881
		387	1.00388	1.00388	0.99868	1.00236	1.00387	1	0.99863
		388	1.00146	1.00146	0.99887	1.00181	1.00383	1	0.99823
		389	1.00194	1.00194	0.99752	1.00186	1.0038	1	0.99915
		390	1.00308	1.00308	0.99449	1.00148	1.00377	1	0.99956
		391	1.0029	1.0029	0.99648	1.00124	1.00374	1	1.00019
		392	1.00544	1.00544	0.99703	1.00066	1.00372	1	0.99867
		393	1.0058	1.0058	0.99898	1.00063	1.00369	1	0.99867
		394	1.00334	1.00334	0.99904	1.00058	1.00366	1	0.99901
		395	1.00582	1.00582	0.99678	1.00039	1.00363	1	1.00007
		396	1.00552	1.00552	1	1.00019	1.00361	1	0.99987
		397	1.00541	1.00541	0.99904	1	1.00358	1	0.99827
		398	1.00409	1.00409	0.99678	0.9998	1.00355	1	0.99757
		399	1	1	1	0.9996	1.00352	1	1.00007
		400
		401
		402
		403
		404
		405
		406
		407
		408
		409
		410
		411
		412
		413
		414
		415
		416
		417
		418
		419
		420
		421
		422
		423
		424
		425
		426
		427
		428
		429
		430
		431
		432
		433
		434
		435
		436
		437
		438
		439
		440
		441
		442
		443
		444
		445
		446
		447
		448
		449
		450
		451
		452
		453
		454
		455
		456
		457
		458
		459
		460
		461
		462
		463
		464
		465
		466
		467
		468
		469
		470
		471
		472
		473
		474
		475
		476
		477
		478
		479
		480
		481
		482
		483
		484
		485
		486
		487
		488
		489
		490
		491
		492
		493
		494
		495
		496
		497
		498
		499
		500
		501
		502
		503
		504
		505
		506
		507
		508
		509
		510
		511
		512
		513
		514
		515
		516
		517
		518
		519
		520
		521
		522
		523
		524
		525
		526
		527
		528
		529
		530
		531
		532
		533
		534
		535
		536
		537
		538
		539
		540
		541
		542
		543
		544
		545
		546
		547
		548
		549
		550
		551
		552
		553
		554
		555
		556
		557
		558
		559
		560
		561
		562
		563
		564
		565
		566
		567
		568
		569
		570
		571
		572
		573
		574
		575
		576
		577
		578
		579
		580
		581
		582
		583
		584
		585
		586
		587
		588
		589
		590
		591
		592
		593
		594
		595
		596
		597
		598
		599
		600
		601
		602
		603
		604
		605
		606
		607
		608
		609
		610
		611
		612
		613
		614
		615
		616
		617
		618
		619
		620
		621
		622
		623
		624
		625
		626
		627
		628
		629
		630
		631
		632
		633
		634
		635
		636
		637
		638
		639
		640
		641
		642
		643
		644
		645
		646
		647
		648
		649
		650
		651
		652
		653
		654
		655
		656
		657
		658
		659
		660
		661
		662
		663
		664
		665
		666
		667
		668
		669
		670
		671
		672
		673
		674
		675
		676
		677
		678
		679
		680
		681
		682
		683
		684
		685
		686
		687
		688
		689
		690
		691
		692
		693
		694
		695
		696
		697
		698
		699
		700

## Sheet: Figure 2c
Figure 2c		X	Y1	Y2	Y3	Y4	Y5
		0	-0.00215	-0.00342	0.00106	-0.00442	-0.00175
		1	7.83913e-05	-0.00536	0.0015	-0.00442	0.000255677
		2	0.00136	-0.00383	0.000589036	0.00236	0.00126
		3	-0.000968614	-0.00526	-0.000141984	0.00219	-0.000865285
		4	0.000347665	-0.00395	0.00109	0.00198	0.000440272
		5	-0.000499009	-0.00481	0.000124459	0.00176	-0.000421075
		6	-0.001	-0.00387	-0.000859435	0.00156	-0.000983225
		7	-0.00139	-0.00286	-0.000730312	-0.00442	-0.00131
		8	-0.000482404	-0.00316	0.000806539	0.00236	-0.000321286
		9	-0.000287768	-0.00362	0.00080101	0.00219	-0.000151671
		10	0.00211	-0.0039	0.000147506	0.00198	0.00187
		11	0.00187	-0.00154	-0.000294122	0.00176	0.0016
		12	2.22045e-16	-0.00246	-0.00132	0.00156	-0.000165197
		13	5.99465e-05	-0.0016	0.00211	0.00137	0.000316797
		14	0.000730304	-0.00123	-0.000860357	0.00118	0.000531471
		15	-0.0002149	-0.0014	8.20513e-05	0.00098164	-0.000177781
		16	0.00102	-0.00162	-0.000198228	0.000774532	0.000871553
		17	0.000297871	-0.00103	-0.000779193	0.000635233	0.000163238
		18	0.0026	-0.00536	0.000195443	0.000506655	0.0023
		19	1.29117e-05	-0.00383	0.000813912	0.000393953	0.000113037
		20	0.00126	-0.00526	0.000434189	0.00026219	0.00116
		21	0.000231476	-0.00395	-0.00248	0.000102526	-0.000107307
		22	-0.00057281	-0.00481	-0.00059013	-7.81662e-05	-0.000574975
		23	0.00189	-0.00387	-0.00090463	-0.000247877	0.00154
		24	0.00231	-0.00286	-0.00216	-0.000383553	0.00175
		25	-0.000411374	-0.00316	-0.00123	-0.000514366	-0.000514194
		26	0.0014	-0.00362	-0.000148438	-0.000654384	0.00121
		27	0.00173	-0.0039	0.000702399	-0.00074085	0.00161
		28	0.00199	-0.00154	0.000249831	-0.00082631	0.00177
		29	0.000348587	-0.00246	-0.0018	-0.00088908	8.0305e-05
		30	9.03802e-05	-0.0016	-0.000856668	-0.000922809	-2.80008e-05
		31	0.00231	-0.00123	-0.000248018	-0.000935877	0.00199
		32	0.000540377	-0.0014	-0.000387254	-0.000916258	0.000424423
		33	0.00105	-0.00162	0.000996375	-0.000907074	0.00104
		34	0.000658392	-0.00103	0.00136	-0.000859351	0.000746595
		35	0.00204	-0.00387	0.000395475	-0.000839982	0.00183
		36	0.000692504	-0.00286	-0.000915698	-0.000847643	0.000491479
		37	0.0023	-0.00316	-0.000483156	-0.000842615	0.00195
		38	0.00131	-0.00362	-0.0011	-0.000784048	0.00101
		39	0.000596619	-0.0039	-0.00143	-0.00072755	0.000343698
		40	0.00155	-0.00154	0.000210192	-0.000639836	0.00138
		41	0.0033	-0.00246	-0.00157	-0.000589011	0.00269
		42	0.0025	-0.0016	4.79405e-05	-0.000531406	0.00219
		43	0.00192	-0.00123	-0.00222	-0.000488272	0.0014
		44	0.000107902	-0.0014	-0.000579986	-0.000414283	2.19164e-05
		45	0.00175	-0.00162	-0.000747835	-0.000327551	0.00144
		46	0.00214	-0.00103	-0.00145	-0.000231479	0.00169
		47	0.000802213	0.00113	-0.000442582	-0.00017361	0.000646614
		48	0.00133	6.66134e-16	-0.00125	-0.00011574	0.00101
		49	0.00162	0.00113	-0.00137	-5.78699e-05	0.00124
		50	2.22045e-16	6.66134e-16	4.44089e-16	-2.22045e-16	2.498e-16
		51	0.10086	0.10003	0.10076	0.12101	0.10084
		52	0.10146	0.10128	0.10309	0.13562	0.10167
		53	0.10207	0.10253	0.10541	0.15	0.10249
		54	0.10268	0.10376	0.10773	0.16413	0.10331
		55	0.10329	0.105	0.11003	0.17803	0.10413
		56	0.1039	0.10622	0.11233	0.1917	0.10495
		57	0.1045	0.10744	0.11462	0.20512	0.10577
		58	0.10511	0.10866	0.1169	0.21831	0.10658
		59	0.10572	0.10986	0.11917	0.23126	0.1074
		60	0.10632	0.11106	0.12143	0.24397	0.10821
		61	0.10693	0.11226	0.12369	0.25645	0.10902
		62	0.10754	0.11345	0.12594	0.26869	0.10984
		63	0.10814	0.11463	0.12817	0.28069	0.11065
		64	0.10875	0.11581	0.13041	0.29246	0.11145
		65	0.10935	0.11698	0.13263	0.30399	0.11226
		66	0.10996	0.11815	0.13484	0.31528	0.11307
		67	0.11056	0.1193	0.13705	0.32633	0.11387
		68	0.11117	0.12046	0.13925	0.33715	0.11468
		69	0.11177	0.1216	0.14144	0.34773	0.11548
		70	0.11237	0.12275	0.14362	0.35807	0.11628
		71	0.11298	0.12388	0.1458	0.36818	0.11708
		72	0.11358	0.12501	0.14797	0.37805	0.11788
		73	0.11418	0.12613	0.15012	0.38768	0.11868
		74	0.11479	0.12725	0.15227	0.39707	0.11947
		75	0.11539	0.12836	0.15442	0.40623	0.12027
		76	0.11599	0.12946	0.15655	0.41515	0.12106
		77	0.11659	0.13056	0.15868	0.42384	0.12185
		78	0.1172	0.13165	0.16079	0.43228	0.12265
		79	0.1178	0.13274	0.1629	0.44054	0.12344
		80	0.1184	0.13382	0.165	0.44786	0.12423
		81	0.119	0.13489	0.1671	0.45487	0.12501
		82	0.1196	0.13596	0.16918	0.4615	0.1258
		83	0.1202	0.13702	0.17126	0.46793	0.12658
		84	0.1208	0.13808	0.17333	0.47445	0.12737
		85	0.1214	0.13913	0.17539	0.48066	0.12815
		86	0.122	0.14017	0.17744	0.48685	0.12893
		87	0.1226	0.14121	0.17949	0.49266	0.12971
		88	0.1232	0.14224	0.18152	0.49918	0.13049
		89	0.1238	0.14327	0.18355	0.50545	0.13127
		90	0.1244	0.14429	0.18557	0.51146	0.13205
		91	0.125	0.1453	0.18759	0.51719	0.13282
		92	0.1256	0.14631	0.18959	0.52247	0.1336
		93	0.1262	0.14731	0.19159	0.52725	0.13437
		94	0.12679	0.1483	0.19357	0.53197	0.13514
		95	0.12739	0.14929	0.19555	0.53676	0.13591
		96	0.12799	0.15028	0.19752	0.54137	0.13668
		97	0.12859	0.15125	0.19949	0.54588	0.13745
		98	0.12918	0.15223	0.20144	0.55021	0.13821
		99	0.12978	0.15319	0.20339	0.55446	0.13898
		100	0.13038	0.15415	0.20533	0.5585	0.13974
		101	0.13097	0.1551	0.20726	0.56245	0.14051
		102	0.13157	0.15605	0.20918	0.56652	0.14127
		103	0.13216	0.15699	0.2111	0.57032	0.14203
		104	0.13276	0.15792	0.213	0.57423	0.14279
		105	0.13335	0.15885	0.2149	0.57791	0.14355
		106	0.13395	0.15977	0.21679	0.58157	0.1443
		107	0.13454	0.16069	0.21868	0.58489	0.14506
		108	0.13514	0.1616	0.22055	0.58815	0.14581
		109	0.13573	0.16251	0.22242	0.59141	0.14657
		110	0.13633	0.1634	0.22427	0.59475	0.14732
		111	0.13692	0.1643	0.22612	0.59796	0.14807
		112	0.13751	0.16518	0.22797	0.6011	0.14882
		113	0.13811	0.16606	0.2298	0.60416	0.14957
		114	0.1387	0.16694	0.23162	0.607	0.15031
		115	0.13929	0.1678	0.23344	0.60981	0.15106
		116	0.13988	0.16867	0.23525	0.61261	0.1518
		117	0.14048	0.16952	0.23705	0.61532	0.15255
		118	0.14107	0.17037	0.23884	0.61808	0.15329
		119	0.14166	0.17121	0.24063	0.62096	0.15403
		120	0.14225	0.17205	0.24241	0.62361	0.15477
		121	0.14284	0.17288	0.24417	0.62628	0.15551
		122	0.14343	0.17371	0.24594	0.6289	0.15625
		123	0.14402	0.17453	0.24769	0.63146	0.15698
		124	0.14461	0.17534	0.24943	0.63391	0.15772
		125	0.1452	0.17615	0.25117	0.63641	0.15845
		126	0.14579	0.17695	0.2529	0.63851	0.15918
		127	0.14638	0.17774	0.25462	0.64098	0.15991
		128	0.14697	0.17853	0.25633	0.64328	0.16064
		129	0.14756	0.17932	0.25803	0.64565	0.16137
		130	0.14815	0.18009	0.25973	0.64792	0.1621
		131	0.14874	0.18086	0.26141	0.65025	0.16282
		132	0.14933	0.18163	0.26309	0.65255	0.16355
		133	0.14992	0.18239	0.26476	0.65474	0.16427
		134	0.1505	0.18314	0.26643	0.65683	0.16499
		135	0.15113	0.18385	0.26808	0.65886	0.16575
		136	0.15172	0.1845	0.26973	0.66087	0.16647
		137	0.15235	0.1852	0.27137	0.66269	0.16723
		138	0.153	0.18587	0.273	0.66452	0.168
		139	0.15361	0.18651	0.27463	0.66646	0.16874
		140	0.15423	0.18716	0.27624	0.6684	0.16949
		141	0.15478	0.18779	0.27785	0.67016	0.17016
		142	0.15535	0.18846	0.27945	0.67208	0.17086
		143	0.15592	0.18907	0.28104	0.67388	0.17156
		144	0.15652	0.18971	0.28262	0.67575	0.17229
		145	0.15715	0.19038	0.28419	0.67746	0.17303
		146	0.15773	0.19104	0.28576	0.67912	0.17373
		147	0.15828	0.19165	0.28732	0.68072	0.17441
		148	0.15884	0.19225	0.28887	0.68238	0.17509
		149	0.15941	0.19288	0.29041	0.68394	0.17578
		150	0.15998	0.19351	0.29194	0.68551	0.17648
		151	0.16059	0.19411	0.29346	0.68701	0.1772
		152	0.16116	0.19471	0.29498	0.68845	0.17789
		153	0.16174	0.19529	0.29649	0.6899	0.17859
		154	0.16231	0.19587	0.29799	0.6913	0.17927
		155	0.16288	0.19646	0.29948	0.69269	0.17996
		156	0.16347	0.19708	0.30096	0.69411	0.18065
		157	0.16405	0.19766	0.30244	0.69523	0.18135
		158	0.16465	0.19822	0.3039	0.69663	0.18205
		159	0.16526	0.19877	0.30536	0.69773	0.18277
		160	0.16584	0.19936	0.30681	0.69902	0.18346
		161	0.16641	0.19993	0.30825	0.70016	0.18414
		162	0.16702	0.2005	0.30968	0.70143	0.18486
		163	0.16761	0.20105	0.31111	0.70256	0.18555
		164	0.16819	0.20157	0.31252	0.70373	0.18623
		165	0.16877	0.20214	0.31393	0.70483	0.18691
		166	0.16936	0.20268	0.31533	0.70593	0.1876
		167	0.16994	0.20318	0.31672	0.70703	0.18828
		168	0.17052	0.2037	0.3181	0.70816	0.18897
		169	0.1711	0.20424	0.31948	0.70935	0.18965
		170	0.17167	0.20477	0.32084	0.71049	0.19032
		171	0.17224	0.20529	0.3222	0.71161	0.19099
		172	0.17279	0.20578	0.32355	0.71261	0.19163
		173	0.17337	0.2063	0.32489	0.71375	0.19231
		174	0.17395	0.20684	0.32622	0.71475	0.19298
		175	0.17451	0.20737	0.32755	0.71578	0.19364
		176	0.1751	0.20786	0.32886	0.71665	0.19432
		177	0.17568	0.20836	0.33017	0.71747	0.19499
		178	0.17625	0.20888	0.33147	0.71825	0.19566
		179	0.17684	0.20939	0.33276	0.719	0.19633
		180	0.1774	0.20991	0.33404	0.7199	0.19698
		181	0.17796	0.21043	0.33532	0.72075	0.19763
		182	0.1785	0.21092	0.33659	0.72144	0.19826
		183	0.17907	0.2114	0.33784	0.72221	0.19891
		184	0.17964	0.21187	0.33909	0.72301	0.19958
		185	0.18019	0.21238	0.34034	0.72391	0.20021
		186	0.18077	0.21287	0.34157	0.72463	0.20087
		187	0.18133	0.21334	0.34279	0.72533	0.20151
		188	0.18192	0.21383	0.34401	0.72603	0.20218
		189	0.18251	0.2143	0.34522	0.72682	0.20285
		190	0.18307	0.21476	0.34642	0.72758	0.20349
		191	0.18362	0.21522	0.34762	0.72803	0.20412
		192	0.18417	0.21569	0.3488	0.72893	0.20475
		193	0.18471	0.21614	0.34998	0.72972	0.20537
		194	0.18528	0.21662	0.35115	0.73044	0.20601
		195	0.18584	0.21706	0.35231	0.73116	0.20665
		196	0.1864	0.21749	0.35346	0.7318	0.20728
		197	0.18693	0.21791	0.35461	0.7322	0.20789
		198	0.18749	0.21837	0.35574	0.73275	0.20853
		199	0.18803	0.21879	0.35687	0.73316	0.20914
		200	0.18862	0.21924	0.358	0.7337	0.20979
		201	0.18916	0.21966	0.35911	0.73432	0.21041
		202	0.18968	0.22009	0.36022	0.7349	0.211
		203	0.19018	0.22049	0.36132	0.73543	0.21158
		204	0.1907	0.22087	0.36241	0.73602	0.21217
		205	0.19123	0.2213	0.3635	0.73663	0.21276
		206	0.19174	0.22173	0.36457	0.73718	0.21334
		207	0.19225	0.22215	0.36564	0.73781	0.21393
		208	0.19271	0.2226	0.36671	0.73847	0.21446
		209	0.19316	0.22303	0.36776	0.73914	0.21499
		210	0.19366	0.22343	0.36881	0.73994	0.21555
		211	0.19412	0.22382	0.36985	0.74055	0.21609
		212	0.1946	0.22421	0.37089	0.74139	0.21664
		213	0.1951	0.22457	0.37192	0.74206	0.2172
		214	0.19558	0.22499	0.37294	0.7428	0.21775
		215	0.19604	0.22543	0.37395	0.7434	0.21828
		216	0.19652	0.22585	0.37496	0.74401	0.21882
		217	0.19706	0.22626	0.37596	0.74461	0.21942
		218	0.19752	0.22667	0.37695	0.74518	0.21995
		219	0.19802	0.22706	0.37794	0.74586	0.22051
		220	0.19848	0.22745	0.37892	0.74651	0.22104
		221	0.19895	0.22782	0.37989	0.74725	0.22157
		222	0.19938	0.2282	0.38086	0.74789	0.22206
		223	0.19985	0.22859	0.38182	0.74834	0.22259
		224	0.20031	0.22897	0.38277	0.74894	0.22312
		225	0.20076	0.22936	0.38372	0.74949	0.22363
		226	0.20121	0.22976	0.38466	0.74999	0.22414
		227	0.20166	0.23012	0.3856	0.75059	0.22465
		228	0.2021	0.23048	0.38653	0.751	0.22515
		229	0.20253	0.23083	0.38745	0.75141	0.22565
		230	0.20297	0.23124	0.38837	0.75185	0.22615
		231	0.20338	0.23157	0.38928	0.75221	0.22662
		232	0.20384	0.23192	0.39018	0.75265	0.22713
		233	0.20428	0.23227	0.39108	0.75309	0.22763
		234	0.20469	0.23262	0.39198	0.75345	0.2281
		235	0.20512	0.23301	0.39286	0.75387	0.22859
		236	0.20556	0.23338	0.39375	0.75424	0.22908
		237	0.20595	0.23376	0.39462	0.75454	0.22953
		238	0.20635	0.23412	0.39549	0.75496	0.22999
		239	0.20674	0.23449	0.39636	0.75525	0.23044
		240	0.20711	0.23486	0.39722	0.75547	0.23087
		241	0.20749	0.23526	0.39807	0.75579	0.23132
		242	0.20786	0.23562	0.39892	0.75603	0.23174
		243	0.20824	0.23602	0.39976	0.75636	0.23218
		244	0.20862	0.23636	0.4006	0.75662	0.23262
		245	0.20899	0.23671	0.40143	0.75685	0.23305
		246	0.20937	0.23702	0.40226	0.75733	0.23349
		247	0.20978	0.23735	0.40308	0.75753	0.23394
		248	0.21019	0.23771	0.4039	0.75768	0.23441
		249	0.2106	0.23805	0.40471	0.75787	0.23486
		250	0.21097	0.23841	0.40552	0.75805	0.23529
		251	0.21135	0.23874	0.40632	0.75838	0.23572
		252	0.21173	0.23904	0.40711	0.75893	0.23615
		253	0.21213	0.23936	0.40791	0.75923	0.2366
		254	0.21252	0.23969	0.40869	0.75973	0.23704
		255	0.21289	0.24003	0.40947	0.76021	0.23746
		256	0.21326	0.24035	0.41025	0.7606	0.23788
		257	0.21362	0.24068	0.41102	0.76114	0.2383
		258	0.21401	0.241	0.41179	0.76167	0.23873
		259	0.2144	0.2413	0.41255	0.76209	0.23917
		260	0.2148	0.24164	0.41331	0.76256	0.23961
		261	0.21523	0.24198	0.41406	0.76306	0.24009
		262	0.21565	0.24226	0.41481	0.76346	0.24055
		263	0.21609	0.24259	0.41556	0.76382	0.24102
		264	0.21654	0.24296	0.41629	0.76427	0.24151
		265	0.21698	0.24329	0.41703	0.7646	0.24199
		266	0.21742	0.24362	0.41776	0.76503	0.24246
		267	0.21784	0.24393	0.4185	0.76539	0.24292
		268	0.21826	0.24424	0.41924	0.76573	0.24338
		269	0.21868	0.24454	0.41997	0.76599	0.24384
		270	0.2191	0.24485	0.4207	0.76632	0.2443
		271	0.21952	0.24515	0.42142	0.76668	0.24475
		272	0.21993	0.24545	0.42213	0.76692	0.24521
		273	0.22035	0.24575	0.42285	0.76729	0.24566
		274	0.22077	0.24605	0.42355	0.76741	0.24612
		275	0.22119	0.24634	0.42426	0.7678	0.24657
		276	0.2216	0.24664	0.42495	0.76797	0.24702
		277	0.22202	0.24693	0.42565	0.76818	0.24748
		278	0.22244	0.24722	0.42634	0.76851	0.24793
		279	0.22286	0.2475	0.42702	0.76877	0.24838
		280	0.22327	0.24779	0.4277	0.76897	0.24883
		281	0.22369	0.24807	0.42837	0.7691	0.24927
		282	0.22411	0.24836	0.42904	0.76918	0.24972
		283	0.22452	0.24864	0.4297	0.7692	0.25017
		284	0.22494	0.24891	0.43036	0.76925	0.25062
		285	0.22535	0.24919	0.43102	0.7691	0.25106
		286	0.22577	0.24946	0.43166	0.76928	0.25151
		287	0.22618	0.24974	0.43231	0.76927	0.25195
		288	0.2266	0.25001	0.43295	0.76933	0.25239
		289	0.22701	0.25028	0.43358	0.7695	0.25284
		290	0.22743	0.25054	0.43421	0.76952	0.25328
		291	0.22784	0.25081	0.43484	0.76954	0.25372
		292	0.22826	0.25107	0.43546	0.76967	0.25416
		293	0.22867	0.25133	0.43607	0.76975	0.2546
		294	0.22909	0.25159	0.43668	0.77012	0.25504
		295	0.2295	0.25185	0.43729	0.77033	0.25547
		296	0.22991	0.25211	0.43789	0.77045	0.25591
		297	0.23033	0.25236	0.43849	0.77068	0.25635
		298	0.23074	0.25261	0.43908	0.77072	0.25678
		299	0.23115	0.25286	0.43966	0.77101	0.25722
		300	0.23157	0.25311	0.44025	0.77126	0.25765
		301	0.23198	0.25336	0.44082	0.77155	0.25808
		302	0.23239	0.2536	0.44139	0.7718	0.25852
		303	0.2328	0.25385	0.44196	0.77213	0.25895
		304	0.23322	0.25409	0.44252	0.77247	0.25938
		305	0.23363	0.25433	0.44308	0.77286	0.25981
		306	0.23404	0.25456	0.44363	0.7732	0.26024
		307	0.23445	0.2548	0.44418	0.77349	0.26067
		308	0.23486	0.25503	0.44472	0.77381	0.26109
		309	0.23527	0.25526	0.44526	0.77406	0.26152
		310	0.23568	0.25549	0.44579	0.77431	0.26195
		311	0.23609	0.25572	0.44632	0.77474	0.26237
		312	0.2365	0.25595	0.44684	0.7749	0.2628
		313	0.23691	0.25617	0.44736	0.77509	0.26322
		314	0.23732	0.25639	0.44788	0.7754	0.26364
		315	0.23773	0.25661	0.44838	0.77573	0.26407
		316	0.23814	0.25683	0.44889	0.77608	0.26449
		317	0.23855	0.25705	0.44939	0.77647	0.26491
		318	0.23896	0.25726	0.44988	0.77691	0.26533
		319	0.23937	0.25748	0.45037	0.77731	0.26575
		320	0.23978	0.25769	0.45086	0.77768	0.26616
		321	0.24019	0.2579	0.45133	0.77801	0.26658
		322	0.2406	0.2581	0.45181	0.77812	0.267
		323	0.24101	0.25831	0.45228	0.77838	0.26741
		324	0.24141	0.25851	0.45274	0.77864	0.26783
		325	0.24182	0.25871	0.4532	0.77889	0.26824
		326	0.24223	0.25891	0.45366	0.77914	0.26866
		327	0.24264	0.25911	0.45411	0.77939	0.26907
		328	0.24304	0.25931	0.45456	0.77963	0.26948
		329	0.24345	0.2595	0.455	0.77987	0.26989
		330	0.24386	0.25969	0.45543	0.7801	0.2703
		331	0.24426	0.25988	0.45586	0.78033	0.27071
		332	0.24467	0.26007	0.45629	0.78055	0.27112
		333	0.24508	0.26026	0.45671	0.78077	0.27153
		334	0.24548	0.26044	0.45713	0.78098	0.27194
		335	0.24589	0.26063	0.45754	0.78119	0.27235
		336	0.24629	0.26081	0.45795	0.78139	0.27275
		337	0.2467	0.26099	0.45835	0.78159	0.27316
		338	0.24711	0.26117	0.45875	0.78179	0.27356
		339	0.24751	0.26134	0.45914	0.78198	0.27396
		340	0.24792	0.26151	0.45953	0.78216	0.27437
		341	0.24832	0.26169	0.45991	0.78234	0.27477
		342	0.24872	0.26186	0.46029	0.78252	0.27517
		343	0.24913	0.26202	0.46066	0.78269	0.27557
		344	0.24953	0.26219	0.46103	0.78286	0.27597
		345	0.24994	0.26235	0.46139	0.78302	0.27637
		346	0.25034	0.26252	0.46175	0.78317	0.27677
		347	0.25074	0.26268	0.4621	0.78333	0.27716
		348	0.25115	0.26284	0.46245	0.78347	0.27756
		349	0.25155	0.26299	0.4628	0.78362	0.27796
		350	0.99375	0.99785	1.00071	0.78375	0.99462
		351	0.9912	1.00008	1.00402	1.00211	0.9928
		352	0.99124	1.00136	1.00499	1.00088	0.99296
		353	0.99303	0.99903	1.00444	1.00211	0.99446
		354	0.9921	1.00035	1.00502	1.00088	0.99371
		355	0.99263	0.9995	1.00402	0.99991	0.99405
		356	0.99254	0.999	1.00499	1.00185	0.9941
		357	0.99553	0.99861	1.00506	1.00129	0.99672
		358	0.99377	0.99952	1.00551	0.99994	0.99524
		359	0.99372	0.99971	1.00534	1.00182	0.99517
		360	0.99401	1.00211	1.0047	0.9986	0.99534
		361	0.9943	1.00187	1.00418	0.99961	0.99554
		362	0.99341	1	1.0043	1.00096	0.99477
		363	0.99601	1.00006	1.00474	1	0.9971
		364	0.9941	1.00073	1.00411	1.00097	0.99535
		365	0.99524	0.99979	1.00307	0.9997	0.99622
		366	0.99582	1.00102	1.0026	0.99815	0.99667
		367	0.9947	1.0003	1.0021	0.99857	0.99563
		368	0.99582	1.0026	1.00092	1.00103	0.99646
		369	0.99316	1.00001	1.00036	1.00009	0.99406
		370	0.99546	1.00126	1.00077	0.99769	0.99613
		371	0.99587	1.00023	1.00139	0.99879	0.99656
		372	0.99618	0.99943	1.00161	0.99918	0.99686
		373	0.9952	1.00189	1.00139	0.99885	0.99597
		374	0.99635	1.00231	1.00103	1.00077	0.99694
		375	0.9952	0.99959	1.00056	1.00008	0.99587
		376	0.99598	1.0014	0.99969	1.0009	0.99644
		377	0.99551	1.00173	0.99958	0.99941	0.99602
		378	0.99645	1.00199	0.99888	0.99666	0.99675
		379	0.99559	1.00035	0.99969	1.0027	0.9961
		380	0.99605	1.00009	0.99987	1.0025	0.99653
		381	0.99695	1.00231	0.99896	0.9995	0.9972
		382	0.99748	1.00054	0.99935	0.99885	0.99771
		383	0.9968	1.00105	0.99875	0.99833	0.99704
		384	0.99792	1.00066	0.99943	0.99941	0.99811
		385	1.0002	1.00204	0.99888	1.00055	1.00003
		386	0.9979	1.00069	0.99881	1.00026	0.99801
		387	0.99953	1.0023	0.99863	0.99556	0.99942
		388	0.99902	1.00131	0.99823	0.9957	0.99892
		389	0.99856	1.0006	0.99915	0.99666	0.99863
		390	1.00068	1.00155	0.99956	1	1.00054
		391	0.99952	1.0033	1.00019	1	0.9996
		392	0.99872	1.0025	0.99867	0.99885	0.99871
		393	0.99856	1.00192	0.99867	0.99833	0.99858
		394	0.99912	1.00011	0.99901	0.99941	0.9991
		395	0.9998	1.00175	1.00007	1.00055	0.99983
		396	0.99893	1.00214	0.99987	1.00026	0.99905
		397	1.00037	1.0008	0.99827	0.99556	1.00011
		398	1.00022	1.00133	0.99757	0.9957	0.99989
		399	0.99868	1.00162	1.00007	0.99666	0.99886
		400	1	1	1	1	1
		401
		402
		403
		404
		405
		406
		407
		408
		409
		410
		411
		412
		413
		414
		415
		416
		417
		418
		419
		420
		421
		422
		423
		424
		425
		426
		427
		428
		429
		430
		431
		432
		433
		434
		435
		436
		437
		438
		439
		440
		441
		442
		443
		444
		445
		446
		447
		448
		449
		450
		451
		452
		453
		454
		455
		456
		457
		458
		459
		460
		461
		462
		463
		464
		465
		466
		467
		468
		469
		470
		471
		472
		473
		474
		475
		476
		477
		478
		479
		480
		481
		482
		483
		484
		485
		486
		487
		488
		489
		490
		491
		492
		493
		494
		495
		496
		497
		498
		499
		500
		501
		502
		503
		504
		505
		506
		507
		508
		509
		510
		511
		512
		513
		514
		515
		516
		517
		518
		519
		520
		521
		522
		523
		524
		525
		526
		527
		528
		529
		530
		531
		532
		533
		534
		535
		536
		537
		538
		539
		540
		541
		542
		543
		544
		545
		546
		547
		548
		549
		550
		551
		552
		553
		554
		555
		556
		557
		558
		559
		560
		561
		562
		563
		564
		565
		566
		567
		568
		569
		570
		571
		572
		573
		574
		575
		576
		577
		578
		579
		580
		581
		582
		583
		584
		585
		586
		587
		588
		589
		590
		591
		592
		593
		594
		595
		596
		597
		598
		599
		600
		601
		602
		603
		604
		605
		606
		607
		608
		609
		610
		611
		612
		613
		614
		615
		616
		617
		618
		619
		620
		621
		622
		623
		624
		625
		626
		627
		628
		629
		630
		631
		632
		633
		634
		635
		636
		637
		638
		639
		640
		641
		642
		643
		644
		645
		646
		647
		648
		649
		650
		651
		652
		653
		654
		655
		656
		657
		658
		659
		660
		661
		662
		663
		664
		665
		666
		667
		668
		669
		670
		671
		672
		673
		674
		675
		676
		677
		678
		679
		680
		681
		682
		683
		684
		685
		686
		687
		688
		689
		690
		691
		692
		693
		694
		695
		696
		697
		698
		699
		700

## Sheet: Figure 2d
Figure 2d		X	Y1	Y2	Y3	Y4	Y5
		0	0.00106	-0.00215	-0.00215	-0.00625	-0.00259
		1	0.0015	7.83913e-05	7.83913e-05	-0.0088	-0.00365
		2	0.000589036	0.00136	0.00136	-0.00876	-0.00409
		3	-0.000141984	-0.000968614	-0.000968614	-0.00697	-0.00355
		4	0.00109	0.000347665	0.000347665	-0.0079	-0.00341
		5	0.000124459	-0.000499009	-0.000499009	-0.00737	-0.00362
		6	-0.000859435	-0.001	-0.001	-0.00746	-0.00416
		7	-0.000730312	-0.00139	-0.00139	-0.00447	-0.0026
		8	0.000806539	-0.000482404	-0.000482404	-0.00623	-0.00271
		9	0.00080101	-0.000287768	-0.000287768	-0.00628	-0.00274
		10	0.000147506	0.00211	0.00211	-0.00599	-0.00292
		11	-0.000294122	0.00187	0.00187	-0.0057	-0.003
		12	-0.00132	2.22045e-16	2.22045e-16	-0.00659	-0.00396
		13	0.00211	5.99465e-05	5.99465e-05	-0.00399	-0.000939585
		14	-0.000860357	0.000730304	0.000730304	-0.0059	-0.00338
		15	8.20513e-05	-0.0002149	-0.0002149	-0.00476	-0.00234
		16	-0.000198228	0.00102	0.00102	-0.00418	-0.00219
		17	-0.000779193	0.000297871	0.000297871	-0.0053	-0.00304
		18	0.000195443	0.0026	0.0026	-0.00418	-0.00199
		19	0.000813912	1.29117e-05	1.29117e-05	-0.00684	-0.00301
		20	0.000434189	0.00126	0.00126	-0.00454	-0.00205
		21	-0.00248	0.000231476	0.000231476	-0.00413	-0.0033
		22	-0.00059013	-0.00057281	-0.00057281	-0.00382	-0.0022
		23	-0.00090463	0.00189	0.00189	-0.0048	-0.00285
		24	-0.00216	0.00231	0.00231	-0.00365	-0.0029
		25	-0.00123	-0.000411374	-0.000411374	-0.0048	-0.00302
		26	-0.000148438	0.0014	0.0014	-0.00402	-0.00209
		27	0.000702399	0.00173	0.00173	-0.00449	-0.00189
		28	0.000249831	0.00199	0.00199	-0.00355	-0.00165
		29	-0.0018	0.000348587	0.000348587	-0.00441	-0.0031
		30	-0.000856668	9.03802e-05	9.03802e-05	-0.00395	-0.0024
		31	-0.000248018	0.00231	0.00231	-0.00305	-0.00165
		32	-0.000387254	0.000540377	0.000540377	-0.00252	-0.00145
		33	0.000996375	-0.00395	0.00105	-0.0032	-0.0011
		34	0.00136	-0.00481	0.000658392	-0.00208	-0.000357197
		35	0.000395475	-0.00387	0.00204	0.000197657	0.000296566
		36	-0.000915698	-0.00286	0.000692504	-0.0021	-0.00151
		37	-0.000483156	-0.00316	0.0023	-0.000468598	-0.000475877
		38	-0.0011	-0.00362	0.00131	-0.00097576	-0.00104
		39	-0.00143	-0.0039	0.000596619	-0.00144	-0.00144
		40	0.000210192	-0.00154	0.00155	0.000680737	0.000445464
		41	-0.00157	-0.00246	0.0033	-0.000479582	-0.00103
		42	4.79405e-05	-0.0016	0.0025	-0.00128	-0.000615906
		43	-0.00222	-0.00123	0.00192	-0.00144	-0.00183
		44	-0.000579986	-0.0014	0.000107902	-0.000884205	-0.000732096
		45	-0.000747835	-0.00162	0.00175	-0.000199507	-0.000473671
		46	-0.00145	-0.00103	0.00214	-0.00107	-0.00126
		47	-0.000442582	0.00113	0.000802213	0.000369676	-3.64528e-05
		48	-0.00125	6.66134e-16	0.00133	0.000219618	-0.000516847
		49	-0.00137	0.00113	0.00162	-0.00132	-0.00134
		50	4.44089e-16	6.66134e-16	2.22045e-16	2.22045e-16	3.33067e-16
		51	0.10293	0.10872	0.1085	0.10228	0.10261
		52	0.10293	0.10799	0.10777	0.11457	0.10875
		53	0.09642	0.10872	0.1085	0.12685	0.11164
		54	0.10293	0.10799	0.10777	0.13914	0.12103
		55	0.10423	0.11059	0.11676	0.15093	0.12758
		56	0.10918	0.11055	0.12019	0.16214	0.13566
		57	0.11105	0.11791	0.12402	0.17267	0.14186
		58	0.11668	0.12199	0.12903	0.18241	0.14955
		59	0.12061	0.12965	0.14049	0.19129	0.15595
		60	0.12485	0.13296	0.1433	0.19933	0.16209
		61	0.12952	0.14038	0.14678	0.20654	0.16803
		62	0.1314	0.14177	0.15012	0.21298	0.17219
		63	0.13521	0.14632	0.15493	0.21872	0.17697
		64	0.14176	0.15129	0.15843	0.22385	0.1828
		65	0.14167	0.15396	0.16291	0.22848	0.18507
		66	0.14605	0.15938	0.16888	0.2327	0.18937
		67	0.14866	0.16413	0.17479	0.23661	0.19264
		68	0.15492	0.16675	0.17856	0.24029	0.19761
		69	0.15532	0.1724	0.1802	0.24379	0.19955
		70	0.16053	0.17088	0.18673	0.24715	0.20384
		71	0.15964	0.17602	0.19024	0.25041	0.20503
		72	0.16374	0.17936	0.19193	0.25361	0.20867
		73	0.1708	0.18445	0.19898	0.25675	0.21377
		74	0.17131	0.18661	0.20075	0.25984	0.21558
		75	0.17418	0.19108	0.2024	0.26289	0.21854
		76	0.17465	0.19318	0.20627	0.2659	0.22027
		77	0.17918	0.19626	0.21161	0.26886	0.22402
		78	0.18169	0.20138	0.21561	0.27178	0.22674
		79	0.18457	0.20436	0.21711	0.27466	0.22962
		80	0.18787	0.20803	0.22358	0.2775	0.23269
		81	0.19039	0.20886	0.22476	0.28029	0.23534
		82	0.19664	0.21472	0.22798	0.28304	0.23984
		83	0.19449	0.21404	0.23109	0.28574	0.24011
		84	0.20247	0.21672	0.23401	0.28838	0.24543
		85	0.20065	0.2227	0.24072	0.29098	0.24582
		86	0.20265	0.22435	0.24287	0.29353	0.24809
		87	0.20451	0.22652	0.23969	0.29603	0.25027
		88	0.20845	0.23253	0.24801	0.29847	0.25346
		89	0.21236	0.23868	0.25097	0.30088	0.25662
		90	0.21391	0.23622	0.25373	0.30324	0.25857
		91	0.21843	0.23996	0.25789	0.30557	0.262
		92	0.22122	0.2431	0.25958	0.30786	0.26454
		93	0.22226	0.24704	0.26114	0.31014	0.2662
		94	0.22491	0.24721	0.26638	0.31239	0.26865
		95	0.22444	0.25034	0.2705	0.31464	0.26954
		96	0.22829	0.25385	0.27411	0.31687	0.27258
		97	0.23062	0.25202	0.27622	0.31909	0.27486
		98	0.2339	0.25883	0.27861	0.32131	0.27761
		99	0.23399	0.25761	0.27767	0.32353	0.27876
		100	0.23643	0.26146	0.28158	0.32574	0.28108
		101	0.24122	0.2642	0.2838	0.32793	0.28458
		102	0.23938	0.26506	0.28699	0.33012	0.28475
		103	0.246	0.27008	0.29034	0.3323	0.28915
		104	0.24665	0.26952	0.29366	0.33446	0.29055
		105	0.2495	0.27343	0.29699	0.3366	0.29305
		106	0.24776	0.27777	0.30036	0.33873	0.29325
		107	0.25188	0.27554	0.29923	0.34084	0.29636
		108	0.25226	0.27668	0.30275	0.34294	0.2976
		109	0.2552	0.28444	0.30635	0.34502	0.30011
		110	0.25752	0.28651	0.30982	0.34708	0.3023
		111	0.26097	0.2904	0.30956	0.34912	0.30505
		112	0.26286	0.29005	0.312	0.35114	0.307
		113	0.26514	0.2938	0.31307	0.35314	0.30914
		114	0.26371	0.29528	0.31705	0.35512	0.30942
		115	0.265	0.29499	0.3205	0.35708	0.31104
		116	0.2687	0.30043	0.32201	0.35901	0.31386
		117	0.26742	0.30202	0.32181	0.36093	0.31418
		118	0.26994	0.30319	0.3226	0.36283	0.31639
		119	0.27223	0.30871	0.32566	0.36471	0.31847
		120	0.27366	0.31	0.33045	0.36658	0.32012
		121	0.27695	0.31313	0.331	0.36845	0.3227
		122	0.27794	0.31427	0.33227	0.37031	0.32412
		123	0.27944	0.31745	0.33417	0.37216	0.3258
		124	0.28216	0.31785	0.33901	0.37401	0.32809
		125	0.28294	0.3201	0.3374	0.37586	0.3294
		126	0.28771	0.32323	0.34025	0.37771	0.33271
		127	0.28682	0.32322	0.34207	0.37955	0.33319
		128	0.28689	0.32738	0.34571	0.38139	0.33414
		129	0.29123	0.32576	0.34784	0.38321	0.33722
		130	0.29168	0.32693	0.35033	0.38502	0.33835
		131	0.29161	0.32778	0.35143	0.38682	0.33922
		132	0.2974	0.33386	0.35135	0.38861	0.343
		133	0.29812	0.33258	0.35436	0.39037	0.34424
		134	0.3001	0.33457	0.35868	0.39211	0.3461
		135	0.30258	0.34094	0.35977	0.39383	0.3482
		136	0.29986	0.34212	0.35997	0.39552	0.34769
		137	0.30371	0.34399	0.36182	0.3972	0.35046
		138	0.30471	0.3471	0.36474	0.39885	0.35178
		139	0.30133	0.3464	0.36563	0.40048	0.35091
		140	0.30786	0.34961	0.36837	0.40209	0.35497
		141	0.31069	0.34812	0.36841	0.40368	0.35719
		142	0.30983	0.35343	0.3727	0.40525	0.35754
		143	0.31025	0.35248	0.37309	0.40681	0.35853
		144	0.31261	0.35551	0.37578	0.40834	0.36047
		145	0.3131	0.35844	0.37676	0.40986	0.36148
		146	0.31327	0.35856	0.37747	0.41136	0.36231
		147	0.31855	0.36217	0.38072	0.41284	0.3657
		148	0.31865	0.36116	0.38185	0.4143	0.36648
		149	0.32335	0.36537	0.38328	0.41574	0.36955
		150	0.32179	0.36343	0.38345	0.41716	0.36948
		151	0.32418	0.36519	0.38647	0.41857	0.37138
		152	0.32435	0.36534	0.38877	0.41996	0.37215
		153	0.3278	0.3677	0.39166	0.42134	0.37457
		154	0.32567	0.37044	0.39068	0.42272	0.37419
		155	0.3269	0.37295	0.39297	0.4241	0.3755
		156	0.32735	0.37341	0.39488	0.42548	0.37641
		157	0.32895	0.37594	0.39615	0.42687	0.37791
		158	0.32999	0.38084	0.3957	0.42827	0.37913
		159	0.33263	0.3756	0.3973	0.42968	0.38116
		160	0.33561	0.38026	0.401	0.4311	0.38335
		161	0.33633	0.38309	0.39972	0.43251	0.38442
		162	0.336	0.38418	0.40154	0.43392	0.38496
		163	0.33994	0.3836	0.40241	0.43531	0.38762
		164	0.33949	0.38458	0.40354	0.43668	0.38808
		165	0.3405	0.38629	0.40873	0.43801	0.38925
		166	0.34129	0.38994	0.40609	0.43931	0.3903
		167	0.34105	0.38951	0.40809	0.44058	0.39081
		168	0.34302	0.39384	0.40656	0.4418	0.39241
		169	0.34229	0.39113	0.41047	0.44299	0.39264
		170	0.34557	0.3969	0.41231	0.44414	0.39486
		171	0.34633	0.39694	0.41257	0.44527	0.3958
		172	0.34661	0.3982	0.41307	0.44636	0.39649
		173	0.34963	0.4008	0.41379	0.44744	0.39853
		174	0.34653	0.40264	0.41657	0.44849	0.39751
		175	0.35032	0.40057	0.421	0.44952	0.39992
		176	0.35198	0.40473	0.41956	0.45054	0.40126
		177	0.34969	0.40251	0.42282	0.45154	0.40061
		178	0.3534	0.40334	0.42421	0.45251	0.40295
		179	0.35362	0.40499	0.42356	0.45347	0.40354
		180	0.3541	0.40914	0.42397	0.4544	0.40425
		181	0.35802	0.40564	0.42513	0.45532	0.40667
		182	0.36014	0.41048	0.4266	0.45623	0.40818
		183	0.35885	0.40869	0.42749	0.45712	0.40798
		184	0.3602	0.41404	0.42936	0.458	0.4091
		185	0.3621	0.4134	0.43056	0.45887	0.41048
		186	0.36189	0.41004	0.43205	0.45974	0.41082
		187	0.36281	0.41129	0.43289	0.46062	0.41171
		188	0.36279	0.41343	0.43363	0.4615	0.41214
		189	0.36599	0.41671	0.43641	0.46238	0.41418
		190	0.3623	0.41819	0.43862	0.46327	0.41279
		191	0.36651	0.41788	0.43603	0.46417	0.41534
		192	0.36709	0.42011	0.43683	0.46506	0.41608
		193	0.36988	0.41813	0.44195	0.46596	0.41792
		194	0.36834	0.42057	0.44071	0.46686	0.4176
		195	0.36951	0.42093	0.4432	0.46775	0.41863
		196	0.37452	0.4212	0.44144	0.46863	0.42158
		197	0.37348	0.42353	0.44467	0.4695	0.42149
		198	0.37361	0.42628	0.44503	0.47036	0.42199
		199	0.37349	0.42369	0.44699	0.47121	0.42235
		200	0.37361	0.4273	0.44597	0.47204	0.42283
		201	0.37503	0.42441	0.4466	0.47286	0.42394
		202	0.37349	0.42908	0.44754	0.47366	0.42358
		203	0.37545	0.42922	0.45069	0.47446	0.42495
		204	0.37997	0.43175	0.45257	0.47524	0.4276
		205	0.3768	0.43148	0.45278	0.47601	0.4264
		206	0.37752	0.43316	0.45223	0.47678	0.42715
		207	0.37962	0.43377	0.45316	0.47755	0.42858
		208	0.37796	0.43298	0.45313	0.47833	0.42814
		209	0.38159	0.43474	0.45262	0.47911	0.43035
		210	0.37927	0.43677	0.45641	0.47989	0.42958
		211	0.38269	0.43638	0.45689	0.48068	0.43169
		212	0.38453	0.44033	0.45783	0.48148	0.433
		213	0.38359	0.43944	0.45867	0.48229	0.43294
		214	0.3837	0.44278	0.46144	0.4831	0.4334
		215	0.38367	0.44122	0.46212	0.48392	0.4338
		216	0.38417	0.44335	0.46028	0.48474	0.43445
		217	0.38656	0.44239	0.45965	0.48554	0.43605
		218	0.38645	0.44575	0.46393	0.48635	0.4364
		219	0.39031	0.44445	0.46399	0.48714	0.43872
		220	0.38792	0.44433	0.46426	0.48792	0.43792
		221	0.38746	0.44601	0.46687	0.48869	0.43807
		222	0.38819	0.44785	0.46814	0.48944	0.43882
		223	0.39039	0.44962	0.47009	0.49019	0.44029
		224	0.39042	0.44912	0.46657	0.49092	0.44067
		225	0.39131	0.4508	0.46996	0.49165	0.44148
		226	0.39266	0.45106	0.4719	0.49238	0.44252
		227	0.39458	0.45231	0.47005	0.4931	0.44384
		228	0.39479	0.45159	0.47063	0.49382	0.4443
		229	0.39696	0.45525	0.47014	0.49453	0.44574
		230	0.39539	0.45453	0.47314	0.49525	0.44532
		231	0.39679	0.45603	0.47565	0.49595	0.44637
		232	0.39686	0.4583	0.47425	0.49665	0.44675
		233	0.3965	0.45853	0.47694	0.49733	0.44691
		234	0.39743	0.45751	0.4776	0.49801	0.44772
		235	0.39975	0.46061	0.47633	0.49867	0.44921
		236	0.39831	0.46076	0.47799	0.49932	0.44881
		237	0.40041	0.45878	0.479	0.49996	0.45018
		238	0.40559	0.45872	0.48044	0.50058	0.45308
		239	0.40119	0.46424	0.481	0.50118	0.45119
		240	0.40497	0.46139	0.48281	0.50179	0.45338
		241	0.40375	0.46503	0.48242	0.50238	0.45307
		242	0.40505	0.4646	0.48266	0.50298	0.45401
		243	0.40592	0.46451	0.48364	0.50357	0.45475
		244	0.40631	0.4678	0.48585	0.50416	0.45523
		245	0.40383	0.46335	0.48296	0.50476	0.4543
		246	0.40538	0.46712	0.48467	0.50536	0.45537
		247	0.4054	0.46674	0.48545	0.50597	0.45568
		248	0.40445	0.46687	0.48577	0.50658	0.45552
		249	0.40779	0.46852	0.48651	0.50719	0.45749
		250	0.4079	0.46923	0.48852	0.50781	0.45785
		251	0.40799	0.46843	0.48861	0.50842	0.4582
		252	0.41002	0.47107	0.48972	0.50902	0.45952
		253	0.41387	0.47152	0.48588	0.50962	0.46174
		254	0.41251	0.47281	0.49189	0.51021	0.46136
		255	0.41297	0.47208	0.48892	0.51079	0.46188
		256	0.41277	0.47391	0.49176	0.51135	0.46206
		257	0.40936	0.47506	0.49073	0.5119	0.46063
		258	0.41246	0.47666	0.49399	0.51243	0.46245
		259	0.4159	0.47773	0.49416	0.51295	0.46443
		260	0.41765	0.47617	0.49348	0.51346	0.46555
		261	0.41649	0.47811	0.49647	0.51396	0.46522
		262	0.41355	0.4802	0.49641	0.51444	0.464
		263	0.41437	0.48023	0.49899	0.51493	0.46465
		264	0.41723	0.48293	0.4959	0.51541	0.46632
		265	0.42185	0.48149	0.50111	0.5159	0.46888
		266	0.41858	0.48144	0.49839	0.5164	0.46749
		267	0.41977	0.48275	0.49957	0.51691	0.46834
		268	0.41978	0.48325	0.49994	0.51743	0.46861
		269	0.41905	0.48391	0.50173	0.51796	0.46851
		270	0.41913	0.4848	0.49959	0.51851	0.46882
		271	0.41839	0.48364	0.50089	0.51907	0.46873
		272	0.42259	0.48708	0.50349	0.51964	0.47112
		273	0.42266	0.48705	0.50246	0.52022	0.47144
		274	0.42305	0.4862	0.50232	0.52081	0.47193
		275	0.42237	0.48716	0.49986	0.52141	0.47189
		276	0.42243	0.48793	0.50283	0.52202	0.47222
		277	0.42466	0.48996	0.50274	0.52263	0.47364
		278	0.42455	0.48943	0.50664	0.52324	0.47389
		279	0.42533	0.48725	0.50394	0.52386	0.47459
		280	0.42269	0.49323	0.5063	0.52447	0.47358
		281	0.4269	0.49207	0.50928	0.52508	0.47599
		282	0.42462	0.4929	0.5077	0.52568	0.47515
		283	0.42644	0.49459	0.50775	0.52628	0.47636
		284	0.42745	0.49235	0.50871	0.52686	0.47715
		285	0.42713	0.49131	0.51039	0.52742	0.47727
		286	0.42656	0.49528	0.51018	0.52796	0.47726
		287	0.42624	0.49845	0.50926	0.52848	0.47736
		288	0.43108	0.49498	0.5114	0.52897	0.48003
		289	0.42745	0.49573	0.51096	0.52945	0.47845
		290	0.43083	0.49768	0.51289	0.52992	0.48037
		291	0.43143	0.4979	0.51488	0.53037	0.4809
		292	0.43153	0.49762	0.51549	0.53082	0.48117
		293	0.43001	0.49963	0.51591	0.53126	0.48064
		294	0.43189	0.49936	0.51637	0.53171	0.4818
		295	0.43099	0.49883	0.51737	0.53216	0.48157
		296	0.43361	0.50121	0.51673	0.53263	0.48312
		297	0.43519	0.50189	0.51929	0.5331	0.48414
		298	0.4336	0.50048	0.5163	0.53359	0.4836
		299	0.43361	0.50449	0.51926	0.53409	0.48385
		300	0.43608	0.50212	0.51925	0.5346	0.48534
		301	0.43523	0.50185	0.51991	0.53512	0.48517
		302	0.43735	0.5031	0.51869	0.53563	0.48649
		303	0.43489	0.50549	0.51875	0.53614	0.48552
		304	0.43688	0.50478	0.51783	0.53665	0.48677
		305	0.43868	0.50621	0.51978	0.53715	0.48791
		306	0.43569	0.50589	0.51935	0.53763	0.48666
		307	0.43692	0.50306	0.52131	0.53811	0.48751
		308	0.43749	0.50552	0.51999	0.53857	0.48803
		309	0.4386	0.50736	0.52313	0.53902	0.48881
		310	0.44091	0.50793	0.5241	0.53947	0.49019
		311	0.44188	0.50642	0.52551	0.53992	0.4909
		312	0.4388	0.50596	0.52348	0.54037	0.48959
		313	0.44249	0.50713	0.52297	0.54082	0.49166
		314	0.44211	0.50981	0.52512	0.54129	0.4917
		315	0.44515	0.50834	0.52544	0.54177	0.49346
		316	0.44295	0.51128	0.52406	0.54226	0.49261
		317	0.44374	0.51241	0.52269	0.54277	0.49326
		318	0.44289	0.51343	0.52638	0.5433	0.4931
		319	0.44246	0.51532	0.52816	0.54384	0.49315
		320	0.44638	0.51678	0.52432	0.54439	0.49538
		321	0.44347	0.51481	0.52854	0.54495	0.49421
		322	0.44354	0.51521	0.52868	0.54551	0.49453
		323	0.44411	0.51633	0.52914	0.54608	0.49509
		324	0.44474	0.51597	0.52877	0.54663	0.49569
		325	0.44432	0.51443	0.52833	0.54718	0.49575
		326	0.44398	0.51839	0.52892	0.54772	0.49585
		327	0.44466	0.51939	0.52961	0.54824	0.49645
		328	0.44741	0.51643	0.53128	0.54876	0.49808
		329	0.44745	0.51837	0.53207	0.54926	0.49835
		330	0.44787	0.51945	0.53437	0.54975	0.49881
		331	0.44854	0.51964	0.532	0.55024	0.49939
		332	0.44881	0.51889	0.53059	0.55072	0.49976
		333	0.44678	0.51945	0.53327	0.55119	0.49898
		334	0.44765	0.51981	0.5351	0.55165	0.49965
		335	0.44742	0.51893	0.53511	0.55212	0.49977
		336	0.44867	0.52086	0.53379	0.55258	0.50063
		337	0.44935	0.52298	0.53631	0.55303	0.50119
		338	0.44858	0.51986	0.5342	0.55348	0.50103
		339	0.45031	0.52412	0.53509	0.55392	0.50211
		340	0.45155	0.52257	0.53603	0.55436	0.50296
		341	0.44948	0.52358	0.53581	0.55489	0.50219
		342	0.44993	0.5254	0.5375	0.55566	0.50279
		343	0.45319	0.5261	0.53712	0.5569	0.50505
		344	0.44916	0.52456	0.53764	0.55894	0.50405
		345	0.45302	0.52497	0.53871	0.56215	0.50759
		346	0.45145	0.52627	0.53904	0.56702	0.50923
		347	0.45487	0.52536	0.53855	0.56702	0.51094
		348	0.45169	0.52684	0.5397	0.56702	0.50935
		349	0.45545	0.5243	0.54072	0.56702	0.51123
		350	0.45673	0.52558	0.539	0.56702	0.51187
		351	0.45169	0.5247	0.54361	0.56702	0.50935
		352	0.98086	0.52843	0.98013	0.99702	0.98894
		353	0.982	0.98614	0.98255	0.99702	0.98951
		354	0.98324	0.98803	0.98255	0.99702	0.99013
		355	0.97839	0.98614	0.97919	0.97022	0.9743
		356	0.98086	0.98803	0.98013	0.97705	0.97896
		357	0.982	0.98614	0.98255	0.98169	0.98185
		358	0.98324	0.98803	0.9812	0.97022	0.97673
		359	0.98182	0.98908	0.98083	0.97705	0.97943
		360	0.98435	0.98955	0.98275	0.98169	0.98302
		361	0.98511	0.9887	0.98373	0.97022	0.97766
		362	0.98666	0.99131	0.98353	0.97705	0.98185
		363	0.98607	0.99076	0.98415	0.98169	0.98388
		364	0.98659	0.99148	0.98448	0.98169	0.98414
		365	0.98654	0.99291	0.98555	0.98169	0.98412
		366	0.98619	0.99409	0.98686	0.97022	0.9782
		367	0.98717	0.99357	0.98722	0.97705	0.98211
		368	0.98804	0.99314	0.98845	0.98169	0.98487
		369	0.9913	0.9948	0.98877	0.9847	0.988
		370	0.98883	0.99489	0.98866	0.98654	0.98768
		371	0.99186	0.9953	0.98975	0.98761	0.98974
		372	0.99048	0.99596	0.99088	0.98823	0.98936
		373	0.992	0.99534	0.99127	0.98864	0.99032
		374	0.99202	0.99707	0.99034	0.98899	0.9905
		375	0.99376	0.99636	0.99204	0.98936	0.99156
		376	0.9917	0.99805	0.99185	0.98975	0.99073
		377	0.9916	0.99774	0.9921	0.99017	0.99089
		378	0.99325	0.99848	0.99145	0.99062	0.99193
		379	0.99347	0.99888	0.99166	0.99108	0.99228
		380	0.99439	1.00022	0.99449	0.99157	0.99298
		381	0.99383	1.00083	0.99444	0.99206	0.99295
		382	0.99592	0.99979	0.99345	0.99256	0.99424
		383	0.99708	1.00083	0.9951	0.99307	0.99508
		384	0.99599	1	0.99563	0.99357	0.99478
		385	0.997	0.99805	0.99648	0.99406	0.99553
		386	0.99634	0.99774	0.99571	0.99454	0.99544
		387	0.99705	0.99848	0.99682	0.995	0.99603
		388	0.99782	0.99888	0.99596	0.99545	0.99663
		389	0.9976	1.00022	0.99704	0.99587	0.99673
		390	0.99725	1.00083	0.99853	0.99628	0.99676
		391	0.99703	0.99979	0.99889	0.99668	0.99685
		392	0.99883	1.00083	0.99837	0.99706	0.99794
		393	0.99813	1	0.99931	0.99743	0.99778
		394	0.99878	0.99888	0.99886	0.9978	0.99829
		395	0.99907	1.00022	0.99813	0.99817	0.99862
		396	0.99893	1.00083	0.99805	0.99853	0.99873
		397	0.99877	0.99979	0.99947	0.9989	0.99883
		398	0.99922	1.00083	1.00004	0.99927	0.99924
		399	1.00086	1	1.00052	0.99963	1.00025
		400	1	1	1	1	1
		401
		402
		403
		404
		405
		406
		407
		408
		409
		410
		411
		412
		413
		414
		415
		416
		417
		418
		419
		420
		421
		422
		423
		424
		425
		426
		427
		428
		429
		430
		431
		432
		433
		434
		435
		436
		437
		438
		439
		440
		441
		442
		443
		444
		445
		446
		447
		448
		449
		450
		451
		452
		453
		454
		455
		456
		457
		458
		459
		460
		461
		462
		463
		464
		465
		466
		467
		468
		469
		470
		471
		472
		473
		474
		475
		476
		477
		478
		479
		480
		481
		482
		483
		484
		485
		486
		487
		488
		489
		490
		491
		492
		493
		494
		495
		496
		497
		498
		499
		500
		501
		502
		503
		504
		505
		506
		507
		508
		509
		510
		511
		512
		513
		514
		515
		516
		517
		518
		519
		520
		521
		522
		523
		524
		525
		526
		527
		528
		529
		530
		531
		532
		533
		534
		535
		536
		537
		538
		539
		540
		541
		542
		543
		544
		545
		546
		547
		548
		549
		550
		551
		552
		553
		554
		555
		556
		557
		558
		559
		560
		561
		562
		563
		564
		565
		566
		567
		568
		569
		570
		571
		572
		573
		574
		575
		576
		577
		578
		579
		580
		581
		582
		583
		584
		585
		586
		587
		588
		589
		590
		591
		592
		593
		594
		595
		596
		597
		598
		599
		600
		601
		602
		603
		604
		605
		606
		607
		608
		609
		610
		611
		612
		613
		614
		615
		616
		617
		618
		619
		620
		621
		622
		623
		624
		625
		626
		627
		628
		629
		630
		631
		632
		633
		634
		635
		636
		637
		638
		639
		640
		641
		642
		643
		644
		645
		646
		647
		648
		649
		650
		651
		652
		653
		654
		655
		656
		657
		658
		659
		660
		661
		662
		663
		664
		665
		666
		667
		668
		669
		670
		671
		672
		673
		674
		675
		676
		677
		678
		679
		680
		681
		682
		683
		684
		685
		686
		687
		688
		689
		690
		691
		692
		693
		694
		695
		696
		697
		698
		699
		700

## Sheet: Figure 2e
Figure 2e		X	Y1	Y1er	Y2	Y2er
		0	0.000133656	9.35592e-06	6.12163e-05	4.8973e-06
		10	0.00183	0.0001281	0.00117	9.36e-05
		20	0.00449	0.0003143	0.00273	0.0002184
		30	0.01967	0.00138	0.00351	0.0002808
		40	0.0477	0.00334	0.00598	0.0004784
		50	0.0622	0.00435	0.00624	0.0004992
		60	0.06345	0.00444	0.00701	0.0005608
						--
						--
						--
						--
						--
						--
						--
						--
						--
						--
						--
						--
						--
						--
						--
						--
						--
						--
						--
						--
						--
						--
						--

## Sheet: Figure 2f
Figure 2f		X	Y1	Y1er	Y2	Y2er
		0	0.10964	0.00877	0.10785	0.00863
		10	0.23109	0.01849	0.16888	0.01351
		20	0.3781	0.03025	0.2533	0.02026
		30	0.62241	0.04979	0.30861	0.02469
		40	0.73833	0.05907	0.42274	0.03382
		50	0.76958	0.06157	0.44206	0.03536
		60	0.78375	0.0627	0.47849	0.03828
						--
						--
						--
						--
						--
						--
						--
						--
						--
						--
						--
						--
						--
						--
						--
						--
						--
						--
						--
						--
						--
						--
						--

[truncated: 31 more sheets: Figure 3d, Figure 3f, Figure 3g, Figure 4a, Figure 4b, Figure 4c, Figure 4d, Figure 4e, Figure 4f, Figure 7a, Figure 7b, Figure 7c, Figure 7d, Figure 8a, Figure 8b, Figure 8c, Figure 8d, Figure 8e, Figure 6a, Figure 6b …]
